# Supplementary material for: The circadian oscillator analysed at the single‐transcript level
Source: Mol Syst Biol. 2021 Mar 15;17(3):e10135. doi: 10.15252/msb.202010135 (PMC7957410; doi:10.15252/msb.202010135)
Supplement: Supplementary file 2 — Table EV1 [file MSB-17-e10135-s002.xlsx]

## Sheet: Table EV1
Table EV1: smRNA-FISH probes (5' to 3').
For each gene, the dye coupled with the probes is indicated between brackets.
Bmal1 (Quasar570)	Nr1d1 (Quasar570)	Cry1 (Quasar670)
ggagacatgaagtcgctgat	tatttcactctgccaatctc	acgaacggacacgagctcac
tccatactttcttggtagtc	acgcaaagagagacgtgtgc	cagctggcagatgaatggag
atgagggtcatctttgtctg	gatggagaaatgaggcacca	ttccaagaaaacctcctcac
gtgttctgcatattctaacc	gaagagaagctgcaaccagg	caggggtcgaggatatagac
ttttcaatctgactgtgggc	ctgaaggctccgcagtgaag	tgatgcccacgttggaagag
aaactgttcattttgtcccg	aaggtagcaaggagagtcgg	tgaagcaaaaatcgccacct
acttcctggacattgcattg	gcacctgagatctgatttgc	tggcatcaagatcctcaaga
cttagcacggtgagtttatc	cactgagcagtaaggtcttg	ttccttgaaaagcctgggaa
aatgttggcttgtagtttgc	gcagttcgcaatcaggattc	tcccaaaaggctcagaatca
gtttcagttcgtcatctgat	caatggctgagggagacgag	ttcttgatagctgcatctcg
ggtcattctggctataattg	aaactggaggttgtgatggc	aaatgcgcacgatgacttcc
tcaaacaagctctggccaat	ggtcattcaaactggacctt	tccaggtcatacagtgtatg
ggcaatatcttttggatgca	catgtcttcaccagctgaaa	gccattgagttctatgatct
gaggaagatagctgttcctt	cacctgtgttgttattggag	tatatgttagaggtggctgt
agtcttggcatcaatgagtc	actagagccaatgtaggtga	cttgctgacgagagtctgaa
gggttatatccgttttaacc	attggagctgtcactgtaga	tcatgcactttcctatcaca
acagaagaaagagcggcggg	cttgagtcagggactggaag	tcatggtcatcagacagagg
tttactgaaggcctgttgca	cagtaggtgatggtgggaag	ggaaggaacgccatatttct
tagaggcgaagtccttatct	actgccaaaagagcgggcag	gacaggccatctgtatcaaa
cgatctgcttttttctttga	cagcttggtaatgttgcttg	gaggtcgttcaaagtttgcc
cagcttttcaaatagcctgt	ttggatgctccggcgaaaaa	aaattcacgccacaggagtt
ttgtctggctcattgtcttc	accgtttgtactggatattc	tgtttgtggctgctgtataa
attgcaacgaggcagctgag	gagcagttttcgtttttcag	cttccattttgtcaaagcgt
tgtggaaccatgtgcgagtg	gttgcgattgatgcgaacga	tgtctggctaaatggtggat
catagatttcacccgtattt	ttcttgaagcgacactgctg	ctgcatcaagcagtaactct
aatttcccatctattgcgtg	tagacatgccaacggagaga	atccaacttccagcatttat
cgccctctgatctacaaaaa	tgtgggaactgagagaagcc	aaaggaactgcaggacagcc
ggtagatacgccaaaatagc	atatcacatcctccatggtg	cagggcagtagcagtgaaaa
tgatgtacctagaagttcct	gtgaagatttctcgatgggc	atctgtcctcctaccaaaac
tcctatgtcgtcttgatgaa	tgaggtgcctaacttgtcat	aacgcctaatatagtctcca
aaacttgcctgtgacattct	ctgatgcatgattggcattg	aagcctcttaggacaggtaa
gtgatcttttctcttgtctg	tgtggagttgtagctgaagg	gcattccaaggatcgtagat
actgaaccatcgacttcgta	aaaggttgttgtcgttgggg	caaacacttggcaaccttct
tgtattcaacttccttggtc	ttcagcgcttcattatgacg	ggtttggggtaattaactcc
cttccaggacattggctaaa	aatatacgtgggtggggcac	tcaatattcagtctgcttgc
agtgggatgagtcctctttg	tgagaaaggtcacggaagcc	gctgatagatctgcttcatt
cattcgacctatttttcctg	tcaaaggtgccagccttaag	accgaggcgagaagacctag
ttatcctgtggatttccatg	aacgatgcaaagcgcaccat	tacaactcgggacattctct
cacagctggaaggcgatgac	tcaggaacatcactgtctgg	cacttccttgagagcaattt
cgtacttgtgatgttcagcg	agcttctcgctgaagtcaaa	cgctttcgtatcagttactg
ctggagaagaggcatcaggg	gagcggtctgcagagacaag	aacttcagttgcgaggactc
ccatttagaatcttcttgcc	cgaagcggaattctccattc	attaccacttgtcctatatg
tccagtggaaggaatgtctg	ttggtgaagcgggaagtctc	gcaaatctcttaccaagatc
atcagaatagggataccctg	tctcggaatgcatgttgttc	gtctattctaactgtggctt
ggggttctcaccaagaatag	gattctgtacaagggggcag	gcctatgcacttgattacat
ttactgggactacttgatcc	cagaggctcatcttggaata	gaggctgtaacacagatggc
aagaggctcatgatgacagc	aaatcgaggggccagaggag	cacaatgcactgcgcaagtc
gccatggcaagtcactaaag	cagctgtgaactattggatt	gcggagagacaaaggagctc
