# Supplementary material for: The circadian oscillator analysed at the single‐transcript level
Source: Mol Syst Biol. 2021 Mar 15;17(3):e10135. doi: 10.15252/msb.202010135 (PMC7957410; doi:10.15252/msb.202010135)
Supplement: Supplementary file 3 — Source Data for Appendix [file MSB-17-e10135-s004.zip]

Archive with 3 entries (2 files):
- smFISH_bio_replicate_RC.csv
- __MACOSX/
- __MACOSX/._smFISH_bio_replicate_RC.csv
