# Supplementary material for: The circadian oscillator analysed at the single‐transcript level
Source: Mol Syst Biol. 2021 Mar 15;17(3):e10135. doi: 10.15252/msb.202010135 (PMC7957410; doi:10.15252/msb.202010135)
Supplement: Supplementary file 3 — Source Data for Appendix [file MSB-17-e10135-s004.zip › smFISH_bio_replicate_RC.csv]

Time	AreaNormed	Counts_Cry1	Counts_Nr1d1	ImNum
34	0.9019481509920546	10.0	33.0	1
34	0.6261782192558392	5.0	27.0	1
34	2.0597337642691707	20.0	34.0	1
34	0.7550205498600385	29.0	13.0	1
34	0.6873414851650866	13.0	18.0	1
34	0.8437009086838345	2.0	21.0	1
34	0.9357202132674979	34.0	11.0	1
34	0.5321858264680948	9.0	14.0	1
34	0.911562636256729	5.0	31.0	1
34	0.8509572326503866	13.0	7.0	1
34	1.0135732711415422	34.0	10.0	1
34	1.125957841004277	4.0	9.0	1
34	1.125957841004277	4.0	9.0	1
34	0.8526513897030153	9.0	12.0	1
34	1.600107063437815	11.0	8.0	1
34	0.8765004145550975	5.0	5.0	1
34	0.8488023043741195	37.0	19.0	1
34	0.92018646339058	48.0	17.0	1
34	0.6010480858408902	45.0	5.0	1
34	0.516632329253021	14.0	18.0	1
34	0.7102952973540996	15.0	0.0	1
34	1.123204732943036	19.0	23.0	1
34	0.7392745160979444	24.0	17.0	1
34	0.6569091914552673	11.0	5.0	1
34	1.5238913890192007	18.0	13.0	1
34	1.4993874107849463	12.0	22.0	1
34	1.211182415650783	4.0	77.0	1
34	0.732403265225433	15.0	10.0	1
34	0.9127655782727283	38.0	11.0	1
34	0.845047841707221	7.0	39.0	1
34	0.7680036018918138	21.0	11.0	1
34	0.6442906423736203	4.0	23.0	1
34	0.9337084531928612	25.0	21.0	1
34	0.6603444054886446	7.0	3.0	1
34	1.3430757100000754	7.0	23.0	1
34	0.9221398042565053	18.0	9.0	1
34	0.8733342580040949	5.0	9.0	1
34	1.1855717636740395	11.0	9.0	1
34	1.2561767256390968	6.0	69.0	1
34	0.8840274416155374	13.0	35.0	1
34	1.3206608355815683	3.0	41.0	1
34	0.7564843213008476	22.0	14.0	1
34	1.0732925129481363	14.0	19.0	1
34	0.9737758023112673	6.0	9.0	1
34	0.6559078368496096	7.0	36.0	1
34	0.7117977406654642	9.0	18.0	1
34	0.8040194554652258	12.0	33.0	1
34	0.8926216477421545	10.0	11.0	1
34	1.2218171800535143	28.0	6.0	1
34	0.7037416495035965	33.0	9.0	1
34	0.6838190537215206	10.0	25.0	1
34	1.3249246150117389	47.0	6.0	1
34	0.6818747637189169	36.0	10.0	1
34	0.5523297569986686	4.0	18.0	1
34	1.0325809069223926	5.0	31.0	1
34	0.9123031614375766	18.0	28.0	1
34	0.7378699866716031	11.0	4.0	1
34	1.32947719926244	6.0	35.0	1
34	0.8129888610168059	45.0	15.0	1
34	1.0340438555574454	7.0	8.0	1
34	0.9598777902782666	17.0	11.0	1
34	1.3088231291628376	35.0	6.0	1
34	0.6593438736887436	15.0	6.0	1
34	0.554533230814569	24.0	11.0	1
34	0.5972286215192283	11.0	26.0	2
34	0.5618973423352224	5.0	7.0	2
34	1.6234319610230084	3.0	36.0	2
34	0.9775319105896787	10.0	21.0	2
34	1.778722559864066	16.0	35.0	2
34	0.804646433451677	17.0	1.0	2
34	0.8920942292522397	14.0	18.0	2
34	0.628268145877343	7.0	7.0	2
34	2.0641365978721895	14.0	16.0	2
34	0.8396609324194315	17.0	10.0	2
34	0.9774734913809674	18.0	2.0	2
34	0.8972145494749241	6.0	11.0	2
34	0.6022148244036037	7.0	6.0	2
34	1.1259701830906244	6.0	89.0	2
34	0.859544856330952	28.0	7.0	2
34	1.413712761389636	28.0	35.0	2
34	1.0073668473202808	15.0	18.0	2
34	1.0861151178573945	9.0	27.0	2
34	0.9410059174472382	11.0	45.0	2
34	1.4553969238195599	15.0	13.0	2
34	0.8142716151911856	12.0	28.0	2
34	0.8142716151911856	12.0	28.0	2
34	0.8327493640648518	15.0	15.0	2
34	0.8640974405816529	22.0	33.0	2
34	0.8288040104624459	29.0	10.0	2
34	0.9488217493282086	38.0	4.0	2
34	1.098511509384787	27.0	4.0	2
34	1.029773493681223	19.0	18.0	2
34	1.0944591910340367	6.0	13.0	2
34	0.8013543876199302	18.0	9.0	2
34	1.0115639794841749	8.0	4.0	2
34	0.6846871137946254	21.0	5.0	2
34	0.8689092086456508	16.0	7.0	2
34	1.2035525378707812	3.0	29.0	2
34	0.6019926668493494	25.0	9.0	2
34	0.684358814297783	20.0	4.0	2
34	0.8541357312877368	22.0	9.0	2
34	1.1423028773571011	38.0	6.0	2
34	0.8054741760427134	46.0	8.0	2
34	1.321394778316364	11.0	3.0	2
34	0.8696028338983783	37.0	7.0	2
34	0.798852235314421	4.0	35.0	2
34	0.608075669807136	11.0	33.0	2
34	1.9772466643745321	14.0	27.0	2
34	1.3093456108182138	26.0	12.0	2
34	1.2453617667756924	19.0	16.0	2
34	0.8152811978544082	22.0	18.0	2
34	0.9027298164607273	17.0	29.0	2
34	1.1962476683645955	36.0	20.0	2
34	0.9231049554088767	28.0	10.0	2
34	1.3265735177477598	13.0	10.0	2
34	0.6853025725004855	18.0	10.0	2
34	0.7784968437044274	11.0	7.0	2
34	1.0223526085633712	8.0	6.0	2
34	0.8852805747826833	31.0	15.0	2
34	0.8053779077692034	19.0	10.0	2
34	0.9542588497671448	12.0	7.0	2
34	0.8498719518575664	17.0	3.0	2
34	1.1848723787810165	29.0	10.0	2
34	0.9771649392222809	24.0	13.0	2
34	0.7997564988408118	9.0	5.0	2
34	1.4730387020446243	17.0	26.0	2
34	0.6720208419791017	7.0	14.0	2
34	1.2792111727922464	16.0	1.0	2
34	0.864279280653839	5.0	16.0	2
34	1.034354053327645	15.0	33.0	2
34	1.033507386204209	7.0	27.0	2
34	1.4586889696513066	9.0	19.0	2
34	1.547715729698588	22.0	55.0	2
34	1.201377862256358	8.0	32.0	2
34	0.8760215416048158	5.0	21.0	2
34	1.0237382134573132	16.0	13.0	2
34	0.5956982028121429	5.0	11.0	2
34	0.9911016231258366	8.0	36.0	2
34	0.7850801125621646	10.0	1.0	2
34	0.6940415924402465	14.0	4.0	2
34	1.1055464986028416	33.0	4.0	2
34	0.9941912587414853	10.0	17.0	2
34	1.449083535249954	2.0	11.0	2
34	0.5584127599564551	4.0	14.0	2
34	0.8071197875557087	2.0	11.0	2
34	1.0331609849807235	23.0	26.0	2
34	1.255342400602008	13.0	18.0	2
34	0.7524624467630876	6.0	15.0	2
34	0.8435462212016129	17.0	30.0	3
34	0.8946424586801126	23.0	11.0	3
34	0.8410629934285033	39.0	8.0	3
34	0.813132852024193	21.0	3.0	3
34	0.820640131746477	25.0	4.0	3
34	0.5856780743095155	9.0	53.0	3
34	0.9068463136604846	26.0	14.0	3
34	0.7236444979475164	16.0	39.0	3
34	0.6593340000196657	30.0	9.0	3
34	1.1681891692622715	52.0	4.0	3
34	0.8334306472312317	11.0	18.0	3
34	1.0228306587078964	3.0	4.0	3
34	0.8198033382921188	6.0	5.0	3
34	1.1508839185916144	11.0	3.0	3
34	0.8277236665041645	21.0	8.0	3
34	0.8211403976464274	17.0	12.0	3
34	0.8217270581508102	11.0	5.0	3
34	1.3052900012444373	3.0	58.0	3
34	0.8770492259946814	14.0	5.0	3
34	1.2958581788577053	2.0	129.0	3
34	0.931725491319702	7.0	11.0	3
34	0.9873932375813023	9.0	41.0	3
34	0.7146841432592577	6.0	66.0	3
34	1.1820386357556387	16.0	6.0	3
34	0.6413746187725929	7.0	48.0	3
34	0.9441893529191274	16.0	26.0	3
34	0.9222171479976159	25.0	15.0	3
34	1.213097084646153	10.0	26.0	3
34	0.6582561244786538	31.0	16.0	3
34	1.7805565938952987	9.0	29.0	3
34	0.5432245884972664	5.0	70.0	3
34	0.9572497486920133	26.0	8.0	3
34	1.138690760086077	10.0	42.0	3
34	2.2875439940706555	12.0	14.0	3
34	1.6157469552573211	22.0	15.0	3
34	1.4177132429777273	25.0	19.0	3
34	0.7429705595561316	16.0	11.0	3
34	1.9009478865745117	18.0	52.0	3
34	0.9310030678654971	10.0	3.0	3
34	0.7685425396623197	10.0	38.0	3
34	0.9649594386303956	38.0	3.0	3
34	1.058219534294857	8.0	7.0	3
34	1.0017536664494544	16.0	49.0	3
34	1.2188624845819316	7.0	63.0	3
34	1.5764497523269967	47.0	5.0	3
34	1.4674526737637623	20.0	29.0	3
34	0.679756861701692	11.0	3.0	3
34	1.1801906140265452	13.0	33.0	3
34	1.0443807642763243	6.0	25.0	3
34	0.8756825456331389	46.0	11.0	3
34	1.3442975765484744	13.0	24.0	3
34	0.8736131891555475	10.0	31.0	3
34	0.7659827909538557	3.0	15.0	3
34	0.8100045445379892	17.0	23.0	3
34	0.7871568742915644	9.0	14.0	3
34	0.6096134937660299	18.0	4.0	3
34	0.9125244961860745	16.0	76.0	3
34	0.6860126538683431	9.0	10.0	3
34	1.7045704822827474	33.0	8.0	3
34	1.8600634913399037	8.0	14.0	3
34	0.9396556932008258	30.0	12.0	3
34	0.7853664489654257	26.0	7.0	3
34	1.0384902978655584	21.0	6.0	3
34	0.7253098567986674	10.0	25.0	3
34	0.858647175250613	7.0	24.0	3
34	0.6571206525346871	8.0	27.0	3
34	1.5096659002951143	23.0	21.0	3
34	0.8465683867452287	26.0	13.0	3
34	1.2669168091786596	14.0	12.0	3
34	0.9125055716536751	0.0	35.0	3
34	0.8336618556488076	15.0	25.0	3
34	0.6514227226709415	29.0	4.0	3
34	0.980280904622137	7.0	35.0	3
34	1.3476760169846533	28.0	8.0	3
34	0.8606103897856162	4.0	5.0	3
34	1.4499943812223965	7.0	40.0	3
34	0.7711697584428167	6.0	77.0	3
34	0.5377479933820185	3.0	17.0	3
34	0.7739524875112914	20.0	22.0	3
34	0.809051735471965	10.0	6.0	3
34	0.7413241252373798	9.0	74.0	3
34	0.680401941414786	31.0	5.0	3
34	1.3429498207193313	36.0	13.0	3
34	0.825711906429528	14.0	20.0	3
34	0.7358393020645669	8.0	6.0	3
34	0.9235352828195251	10.0	27.0	3
34	1.112281163719774	33.0	22.0	3
34	0.3846806156950174	16.0	14.0	3
34	0.7888123594736376	18.0	18.0	3
34	1.4615531564896749	14.0	19.0	3
34	0.6038966393698848	10.0	18.0	3
34	0.7043760327418561	6.0	25.0	3
34	1.0855440906623852	46.0	15.0	3
34	1.1484105644875828	24.0	8.0	3
34	0.5805001576838761	10.0	20.0	3
34	1.7727029129495293	66.0	15.0	3
34	1.1110198024950633	15.0	13.0	3
34	0.7510546261137201	29.0	15.0	3
34	0.8776556338372201	11.0	23.0	3
34	1.0336875806648818	10.0	13.0	3
34	1.4698873559972387	17.0	14.0	3
34	0.9752766000111188	12.0	17.0	3
34	1.2765024962418563	16.0	22.0	3
34	0.7166950805281378	20.0	10.0	3
34	0.8013905910732161	12.0	34.0	3
34	0.8272324514675354	14.0	3.0	3
34	0.9085593952455127	33.0	6.0	3
34	1.1971486406679603	17.0	16.0	3
34	0.6010192876394127	35.0	5.0	4
34	0.9889253018999007	12.0	6.0	4
34	0.7651171992980202	17.0	26.0	4
34	0.9102839961111316	25.0	8.0	4
34	0.6948783858946045	37.0	4.0	4
34	0.8410259671694609	19.0	5.0	4
34	1.1377963702287641	12.0	36.0	4
34	1.2826825902789096	27.0	7.0	4
34	0.7063211455502164	6.0	8.0	4
34	1.0464410698905944	5.0	63.0	4
34	0.9471934167360999	14.0	19.0	4
34	0.7530096125911584	8.0	6.0	4
34	1.4872905205529188	15.0	19.0	4
34	0.7964833775414645	6.0	52.0	4
34	1.1452847254186487	25.0	20.0	4
34	1.2902285418717492	50.0	21.0	4
34	0.7328368838591073	22.0	27.0	4
34	1.3529806456967932	8.0	31.0	4
34	0.9352298210366253	12.0	10.0	4
34	1.1424740209544528	11.0	50.0	4
34	0.9403986867989429	26.0	11.0	4
34	1.3363106010701522	29.0	15.0	4
34	0.983554848727241	30.0	4.0	4
34	1.5358163128481201	16.0	33.0	4
34	0.9392920130564536	20.0	13.0	4
34	0.7945201630064613	17.0	16.0	4
34	1.4770885519781054	37.0	4.0	4
34	0.8797258131205681	30.0	20.0	4
34	0.7417100211371771	10.0	7.0	4
34	1.4874731834308614	18.0	8.0	4
34	1.202203136430125	10.0	19.0	4
34	1.1693164131486733	18.0	16.0	4
34	1.12441837143387	27.0	18.0	4
34	1.1106742240773344	22.0	5.0	4
34	0.9856719279387093	9.0	99.0	4
34	1.2755225345858678	31.0	10.0	4
34	1.4411121930810054	53.0	16.0	4
34	1.427474187667058	17.0	27.0	4
34	1.0286067551185094	25.0	9.0	4
34	0.5995571618101165	14.0	19.0	4
34	0.6886505691236743	21.0	17.0	4
34	1.0511277714796046	37.0	7.0	4
34	0.894161940118318	25.0	13.0	4
34	1.0257771261219142	21.0	16.0	4
34	0.6732229611893447	15.0	16.0	4
34	1.4064062462719376	4.0	55.0	4
34	1.111675578682992	15.0	25.0	4
34	1.076286703096031	54.0	15.0	4
34	1.3247904976734297	42.0	2.0	4
34	1.038519918872792	17.0	35.0	4
34	0.9652778644581602	34.0	15.0	4
34	0.9545270844437629	16.0	26.0	4
34	1.3106810245610094	2.0	37.0	4
34	0.9368655588805423	25.0	21.0	4
34	1.12621784762333	16.0	8.0	4
34	0.9418608126282392	7.0	6.0	4
34	0.8450684118511336	8.0	27.0	4
34	1.1385854409492453	10.0	28.0	4
34	0.808177092952808	10.0	9.0	4
34	1.1122531883240532	33.0	9.0	4
34	0.892997669972874	12.0	17.0	4
34	0.9040273811387239	10.0	18.0	4
34	0.7399780150197498	11.0	43.0	4
28	1.6593918638049785	18.0	16.0	1
28	1.1965899555592985	11.0	52.0	1
28	1.0702209790591308	13.0	17.0	1
28	1.5214929102390105	14.0	58.0	1
28	0.70523257353437	20.0	12.0	1
28	1.4267780939970613	25.0	11.0	1
28	0.8881834334916067	17.0	37.0	1
28	0.8665864279950583	10.0	43.0	1
28	0.6811910121352672	7.0	24.0	1
28	0.8286945772968317	12.0	55.0	1
28	1.0181809833779285	19.0	126.0	1
28	0.9353919137706553	20.0	37.0	1
28	0.7837677373805508	8.0	212.0	1
28	0.9683173089226622	4.0	23.0	1
28	0.6900452248809378	30.0	13.0	1
28	1.5609332813709653	60.0	8.0	1
28	1.219948588180508	25.0	25.0	1
28	1.0146972238049177	30.0	15.0	1
28	1.1760700027980056	45.0	12.0	1
28	1.211421852125924	22.0	49.0	1
28	1.220728608037668	28.0	4.0	1
28	0.9107052726584584	39.0	8.0	1
28	0.9663351698552597	11.0	32.0	1
28	1.0959278993093848	53.0	15.0	1
28	0.618564797590967	20.0	17.0	1
28	1.2074180793148066	19.0	86.0	1
28	0.7736143143453709	4.0	34.0	1
28	0.5303073609260108	14.0	32.0	1
28	0.5246587994076549	24.0	10.0	1
28	0.6966564691343957	6.0	37.0	1
28	1.5435803079664312	21.0	25.0	1
28	0.36330412214121033	14.0	4.0	1
28	0.6387465771863398	9.0	60.0	1
28	1.7666659871141066	9.0	50.0	1
28	0.6334049222151574	18.0	6.0	1
28	1.4383952884730504	24.0	34.0	1
28	1.025880799647233	7.0	92.0	1
28	0.5063628906061748	13.0	33.0	1
28	1.6422898461561763	36.0	19.0	1
28	0.5691816416974954	10.0	70.0	1
28	0.7788884992445203	22.0	29.0	1
28	0.9472197465203078	40.0	29.0	1
28	1.292535689212968	8.0	50.0	1
28	1.3716204873044895	19.0	94.0	1
28	2.372612235623427	41.0	20.0	1
28	1.0570840623508908	14.0	16.0	1
28	1.1576111784567389	30.0	7.0	1
28	0.7498220630904869	10.0	37.0	1
28	0.9481536310539326	6.0	23.0	1
28	0.9808000950544871	8.0	19.0	1
28	1.0673724255301364	28.0	21.0	1
28	1.422158039674327	34.0	7.0	1
28	1.1230590963241358	36.0	27.0	1
28	0.7668771808111686	43.0	11.0	1
28	1.1509801868651246	30.0	30.0	1
28	1.466267833474406	45.0	20.0	1
28	0.9417151760093392	12.0	9.0	1
28	0.7301216248626654	9.0	21.0	1
28	1.084388048574506	41.0	4.0	1
28	0.5971595058356827	5.0	31.0	1
28	0.7764348924786444	5.0	27.0	1
28	0.8077813233839328	2.0	19.0	1
28	0.705607772959333	7.0	17.0	1
28	1.5160459361309964	39.0	14.0	1
28	0.9268166321764373	14.0	44.0	1
28	0.601095808574767	7.0	8.0	1
28	1.5081338359765157	31.0	13.0	1
28	1.2554345548467358	21.0	21.0	1
28	1.460088562243109	16.0	33.0	1
28	0.7097851577850712	9.0	61.0	1
28	0.713268917358082	17.0	19.0	1
28	0.6322883748035901	13.0	20.0	1
28	0.9369025851395847	6.0	83.0	1
28	1.2887244529488717	25.0	26.0	1
28	0.7827663827748933	22.0	65.0	1
28	1.0033597832861376	26.0	10.0	1
28	0.8168091481442241	17.0	37.0	1
28	1.119093995383574	42.0	12.0	1
28	1.011762275671491	35.0	3.0	1
28	0.6795059059459603	17.0	37.0	1
28	1.0966404490945116	10.0	61.0	1
28	1.0920294456350992	18.0	44.0	1
28	0.879955375926631	14.0	29.0	1
28	0.6827880781086292	5.0	45.0	1
28	1.019202085321742	15.0	49.0	1
28	0.869387258790176	19.0	17.0	1
28	0.8754990599494401	6.0	39.0	1
28	1.2716512335015464	28.0	12.0	1
28	0.6162469537749135	47.0	9.0	2
28	0.8357822260833018	27.0	31.0	2
28	0.8788034478675343	24.0	31.0	2
28	0.9761751038972141	6.0	16.0	2
28	1.1337275957628836	5.0	24.0	2
28	0.5352178656807884	41.0	8.0	2
28	0.9467334683182178	34.0	8.0	2
28	1.3552647544768304	7.0	43.0	2
28	1.3543308699432057	3.0	41.0	2
28	1.4379970504869055	8.0	34.0	2
28	1.2908670391387909	2.0	91.0	2
28	1.0578295243662774	50.0	7.0	2
28	0.966145924531265	16.0	24.0	2
28	1.4189021972958662	47.0	5.0	2
28	1.134170265259879	19.0	12.0	2
28	0.6495475483518834	3.0	80.0	2
28	0.8878987426998586	24.0	32.0	2
28	1.0971259044908455	37.0	8.0	2
28	0.5834754232993713	7.0	18.0	2
28	0.7425887776851167	17.0	24.0	2
28	1.9955154205860475	9.0	61.0	2
28	0.9116811202856644	19.0	18.0	2
28	1.1661140531443848	3.0	29.0	2
28	1.0906010548418192	7.0	25.0	2
28	1.3692113120494644	45.0	14.0	2
28	1.5481789693394963	14.0	36.0	2
28	1.0501107835645738	15.0	32.0	2
28	1.3058528003818815	32.0	10.0	2
28	1.8868449959081428	12.0	70.0	2
28	1.183361707412087	2.0	69.0	2
28	1.5422597047272526	18.0	29.0	2
28	1.4507694642450173	12.0	22.0	2
28	1.1598006645747787	9.0	25.0	2
28	0.7209037319726229	2.0	19.0	2
28	0.9501596314882738	17.0	4.0	2
28	1.2776338541570404	5.0	28.0	2
28	0.8535778689848316	10.0	31.0	2
28	0.9458292047918269	9.0	13.0	2
28	1.114392483290947	11.0	22.0	2
28	0.8512493286939433	10.0	10.0	2
28	1.7880301385815665	5.0	71.0	2
28	1.0224110277720828	21.0	6.0	2
28	0.9327005161411516	19.0	1.0	2
28	1.3312618649482832	6.0	16.0	2
28	1.058685242353035	24.0	3.0	2
28	1.5981002401977173	27.0	27.0	2
28	1.5356089657974827	28.0	101.0	2
28	1.1392626100868426	2.0	55.0	2
28	1.6263191864225583	21.0	56.0	2
28	1.1882894910877508	15.0	20.0	2
28	1.2898278354683346	20.0	33.0	2
28	1.579005387006678	3.0	28.0	2
28	0.965885917912212	35.0	4.0	2
28	1.1893961648302402	5.0	28.0	2
28	2.3737970759127833	12.0	26.0	2
28	0.8264269246319245	7.0	15.0	2
28	1.2206183520662972	8.0	30.0	2
28	2.08322404581142	36.0	12.0	2
28	1.1347478749009403	37.0	7.0	2
28	0.8536354653877863	17.0	6.0	2
28	1.0012558689667732	20.0	9.0	2
28	1.6727484696502037	42.0	25.0	2
28	0.9599674761057249	17.0	10.0	2
28	0.9754823014502433	17.0	24.0	2
28	1.1841894500031236	18.0	12.0	2
28	1.241070011949801	25.0	20.0	2
28	1.204063500245566	26.0	7.0	2
28	0.8522202394866105	3.0	41.0	2
28	1.1906953751197498	35.0	15.0	2
28	1.0136917551704778	19.0	16.0	2
28	0.6040143005930639	6.0	10.0	2
28	2.1570535835361917	8.0	34.0	2
28	1.3103370917547932	27.0	8.0	2
28	0.8038581855369523	6.0	58.0	2
28	1.3050917050571211	32.0	10.0	2
28	1.0770296966941484	23.0	10.0	2
28	0.8790823790189869	9.0	24.0	2
28	1.7187243869060187	28.0	32.0	2
28	0.9875997618261829	19.0	9.0	2
28	0.7130113791562981	22.0	21.0	2
28	0.7537624798583537	12.0	16.0	2
28	1.0424397654967466	7.0	83.0	2
28	1.023941446479168	9.0	37.0	2
28	0.7057073324558691	15.0	133.0	2
28	0.8587360382723149	20.0	35.0	2
28	1.098848859744951	16.0	48.0	2
28	1.170233841567168	36.0	22.0	2
28	1.2836000186974044	7.0	17.0	2
28	1.1940828664192504	14.0	21.0	2
28	0.9146358157572473	23.0	42.0	2
28	1.4742416440606239	32.0	4.0	3
28	1.5147895117408248	25.0	22.0	3
28	0.9117090956813854	33.0	7.0	3
28	0.9635565548155675	5.0	98.0	3
28	1.246063620085985	11.0	83.0	3
28	0.958070908836998	21.0	46.0	3
28	0.8768492841958525	31.0	64.0	3
28	2.6491416170728894	17.0	63.0	3
28	1.5713146216006952	11.0	47.0	3
28	1.0646810279006327	12.0	19.0	3
28	1.4363111214918423	25.0	16.0	3
28	1.0162309337350293	60.0	6.0	3
28	1.5060027690671869	37.0	24.0	3
28	0.9293031511725731	13.0	61.0	3
28	0.8235396992323744	16.0	14.0	3
28	0.7233672124075766	12.0	17.0	3
28	1.1682303095500963	28.0	71.0	3
28	0.6736376552906196	18.0	10.0	3
28	0.7881985463792903	31.0	20.0	3
28	1.415435716643742	3.0	85.0	3
28	1.0069044304851293	29.0	22.0	3
28	1.0920047614624042	37.0	23.0	3
28	0.6963413345296572	11.0	26.0	3
28	0.9744324013049522	6.0	34.0	3
28	1.0909458104537917	14.0	26.0	3
28	0.9802068521040523	10.0	19.0	3
28	0.8463495204140002	1.0	56.0	3
28	1.0680783928692112	18.0	46.0	3
28	1.121696529991376	19.0	17.0	3
28	0.9381376165800877	21.0	64.0	3
28	1.1150260437234498	32.0	1.0	3
28	0.9154726092116053	3.0	105.0	3
28	1.101610195863757	10.0	18.0	3
28	0.8137985018811995	8.0	22.0	3
28	1.0849311003737945	10.0	4.0	3
28	1.1839862169812685	37.0	26.0	3
28	1.142562061170398	31.0	5.0	3
28	0.8961555984663117	19.0	9.0	3
28	1.0007646539301442	22.0	10.0	3
28	1.3843106204869515	25.0	20.0	3
28	1.08388202303426	14.0	12.0	3
28	1.2034274713957935	14.0	45.0	3
28	1.767172835460109	54.0	9.0	3
28	1.5478983925765306	12.0	35.0	3
28	1.2176620109832015	4.0	48.0	3
28	0.9489270684650403	33.0	16.0	3
28	1.3232428000454577	37.0	15.0	3
28	1.5152223075687423	5.0	28.0	3
28	1.4798334319817816	4.0	140.0	3
28	2.359550194239028	40.0	32.0	3
28	0.595169138710715	37.0	7.0	3
28	0.92270013497668	3.0	59.0	3
28	1.1523888303202485	14.0	9.0	3
28	1.187788402382044	8.0	17.0	3
28	0.9614584001364984	7.0	38.0	3
28	1.0618801971055152	11.0	26.0	3
28	0.6421077387016323	21.0	8.0	3
28	1.3218571951515157	13.0	45.0	3
28	0.6706344142794034	11.0	24.0	3
28	0.8099683410847033	7.0	10.0	3
28	1.051351574645372	9.0	14.0	3
28	1.6238343130379356	27.0	10.0	3
28	0.8079088582761899	19.0	28.0	3
28	1.208644059891988	34.0	3.0	3
28	1.0527371795393137	53.0	13.0	3
28	0.9458950292523468	17.0	56.0	3
28	1.036722088294845	2.0	49.0	3
28	0.9900714703187018	9.0	6.0	3
28	0.6348793901308011	28.0	8.0	3
28	1.015864785173388	36.0	2.0	3
28	1.1848328841047047	20.0	8.0	3
28	0.9566655566049002	27.0	20.0	3
28	0.7066782432485363	24.0	44.0	3
28	1.1744383789828707	14.0	9.0	3
28	1.182994736044689	16.0	10.0	3
28	0.4682217297637295	19.0	4.0	3
28	1.1360462623846939	6.0	21.0	3
28	0.7979282244498741	10.0	13.0	3
28	1.5658281528163693	15.0	25.0	3
28	1.2443604121700351	8.0	17.0	3
28	0.8529319664659809	33.0	54.0	3
28	1.5261368259286827	3.0	36.0	3
28	1.2566893336253948	14.0	19.0	3
28	1.276968204300034	15.0	39.0	3
28	1.320769445941426	32.0	15.0	3
28	0.6192501947861296	21.0	5.0	3
28	0.612135393409695	5.0	82.0	4
28	1.0296443131774529	16.0	43.0	4
28	1.4826679978129156	28.0	35.0	4
28	0.9619167029428676	7.0	19.0	4
28	0.9360559180161488	23.0	12.0	4
28	0.8610629329516898	2.0	51.0	4
28	0.915085067700295	15.0	15.0	4
28	0.7359355703380772	6.0	14.0	4
28	0.8321602351431995	25.0	17.0	4
28	0.7230191655725783	27.0	9.0	4
28	0.7355982199779131	33.0	1.0	4
28	0.6069764013164552	30.0	4.0	4
28	0.7788506501797213	28.0	11.0	4
28	0.9637170019380844	38.0	0.0	4
28	0.4525036713973563	7.0	22.0	4
28	0.5444851269162205	10.0	8.0	4
28	1.1019730532023726	39.0	7.0	4
28	0.6687748732697189	3.0	15.0	4
28	1.0595574164549224	18.0	50.0	4
28	0.7433844308516497	24.0	10.0	4
28	1.040558831537393	19.0	6.0	4
28	0.7326813735711294	32.0	6.0	4
28	1.376317885368334	39.0	12.0	4
28	0.620787195939267	3.0	18.0	4
28	0.894391502924381	9.0	17.0	4
28	0.6473704043201908	4.0	33.0	4
28	1.0887867681487422	2.0	51.0	4
28	1.0168825958941754	8.0	51.0	4
28	0.6263600593280252	18.0	8.0	4
28	0.8686755318108056	27.0	13.0	4
28	0.8358176067308312	1.0	76.0	4
28	0.6904401716440565	8.0	16.0	4
28	0.8425934121355888	3.0	83.0	4
28	1.0404337650624056	26.0	11.0	4
28	0.7886765965238155	13.0	15.0	4
28	0.5266796103456131	24.0	38.0	4
28	1.125235417550072	4.0	19.0	4
28	0.9569123983318494	20.0	10.0	4
28	1.447241273161156	5.0	82.0	4
28	1.4228039421931775	6.0	42.0	4
28	1.382718491348129	12.0	43.0	4
28	1.2227403681123046	13.0	62.0	4
28	0.9866716369328538	6.0	19.0	4
28	1.2869455469033237	13.0	27.0	4
28	0.9708392085663274	15.0	30.0	4
28	0.8336231837782523	8.0	17.0	4
28	1.0381430738363162	13.0	19.0	4
28	1.3346049247369327	9.0	20.0	4
28	0.7465028646687757	5.0	21.0	4
28	0.9785102266341544	4.0	24.0	4
28	1.5105216182818717	23.0	11.0	4
28	0.8818996659292345	27.0	14.0	4
28	1.0575456563802859	20.0	33.0	4
28	0.9768160695815259	28.0	9.0	4
28	0.8403792418448539	23.0	14.0	4
28	1.9698298932854632	11.0	43.0	4
28	0.9206768556214524	29.0	4.0	4
28	0.8363853427028146	36.0	9.0	4
28	1.1123667355184497	21.0	7.0	4
28	0.5638786585968685	14.0	12.0	4
28	1.0841576629626868	26.0	21.0	4
28	1.1273524967615403	58.0	5.0	4
28	0.7835957709774429	5.0	16.0	4
28	1.4931587712082597	12.0	29.0	4
28	1.001204032204114	14.0	12.0	4
28	0.6861179730051747	11.0	10.0	4
28	1.4321979155151108	41.0	8.0	4
28	1.2440683161264783	32.0	2.0	4
28	0.7315845734977179	20.0	8.0	4
28	0.9773451336829537	11.0	20.0	4
28	0.8664235124552716	40.0	15.0	4
28	1.2855879174051026	43.0	18.0	4
28	0.7747695336274935	14.0	9.0	4
28	1.2775129017108355	15.0	32.0	4
28	1.4055283125297549	46.0	13.0	4
28	1.8385718049801867	13.0	25.0	4
28	1.1366592526732844	11.0	18.0	4
28	0.918818960223281	6.0	25.0	4
28	0.9689426412976004	31.0	9.0	4
28	0.5132053432772087	6.0	59.0	4
28	0.9124093033801649	10.0	28.0	4
28	0.8121216237494574	6.0	22.0	4
28	0.9666906219420665	17.0	4.0	4
28	0.8104184158335075	7.0	12.0	4
28	0.8285900809657565	18.0	18.0	4
28	1.1632416382484516	7.0	14.0	4
28	0.8535935022942048	7.0	30.0	4
28	1.235454362661705	3.0	19.0	4
28	1.0009061765202618	13.0	14.0	4
28	1.1571973071612205	15.0	36.0	4
28	0.8613031922325872	14.0	13.0	4
28	0.7559248133864295	12.0	32.0	4
28	1.331843588618127	16.0	17.0	4
28	1.0632057371792327	21.0	13.0	4
28	1.072675408630763	9.0	53.0	4
28	1.0235432084930234	11.0	14.0	4
28	1.6399226339947328	16.0	45.0	4
28	1.2815841445939853	32.0	25.0	4
28	0.8660285656921528	26.0	11.0	4
28	1.2994472575675478	16.0	43.0	4
46	0.7114118447656669	3.0	55.0	1
46	1.6643015457539996	11.0	68.0	1
46	1.1026757293184215	18.0	28.0	1
46	1.1483817662861053	2.0	65.0	1
46	1.536932037453931	3.0	82.0	1
46	1.0607710549457563	2.0	37.0	1
46	0.7951158743741655	5.0	28.0	1
46	0.5151117842150136	3.0	3.0	1
46	0.5743217092583358	4.0	61.0	1
46	0.8211988168551387	7.0	31.0	1
46	0.731748311843261	2.0	79.0	1
46	0.9296372103097111	10.0	52.0	1
46	0.519172330623329	2.0	26.0	1
46	0.8263956580131774	2.0	45.0	1
46	0.6733957503982092	7.0	30.0	1
46	0.9166541582779358	4.0	81.0	1
46	0.747561815677388	9.0	6.0	1
46	1.3762125662315023	5.0	118.0	1
46	1.0015998017729895	7.0	12.0	1
46	0.9201091196494692	4.0	46.0	1
46	1.4777418597487646	12.0	78.0	1
46	1.0848315408772584	2.0	41.0	1
46	1.1885067118074664	8.0	18.0	1
46	1.2593330085210215	8.0	48.0	1
46	0.9677693202888349	4.0	55.0	1
46	1.1365152616658973	2.0	29.0	1
46	1.3566750435434674	5.0	36.0	1
46	1.074495454964136	7.0	12.0	1
46	1.2948181523814923	11.0	26.0	1
46	1.1725870660307511	3.0	192.0	1
46	1.3249822114146939	15.0	67.0	1
46	1.2809596350248036	9.0	17.0	1
46	1.0161321970442494	5.0	82.0	1
46	0.9969509492487781	4.0	56.0	1
46	0.9660562387038071	5.0	15.0	1
46	0.43562216569129547	4.0	14.0	1
46	0.760093147348846	7.0	59.0	1
46	1.4379822399832884	7.0	47.0	1
46	1.1290088047493698	10.0	54.0	1
46	1.4356240786851666	13.0	7.0	1
46	0.9836017486553613	4.0	43.0	1
46	0.9831302809568883	9.0	8.0	1
46	0.8771068223976364	4.0	101.0	1
46	0.6625585757793796	8.0	48.0	1
46	0.4936875679273296	16.0	19.0	1
46	0.4688750375343886	20.0	21.0	1
46	1.3856254640858345	23.0	167.0	1
46	0.5973429915193816	8.0	34.0	1
46	1.3046934670709764	8.0	23.0	1
46	0.8761836343388459	6.0	45.0	1
46	0.7019125523069022	10.0	18.0	1
46	1.4498783656107304	15.0	70.0	1
46	0.661095627144327	18.0	50.0	1
46	1.3204296271639926	2.0	80.0	1
46	1.1918942031069668	10.0	104.0	1
46	0.6929818186258777	9.0	17.0	1
46	0.6790253873841657	8.0	17.0	1
46	1.2440979371337122	2.0	41.0	1
46	0.5705573729223594	2.0	13.0	1
46	1.2907666568364984	2.0	40.0	1
46	0.46313843580008757	7.0	31.0	1
46	1.2074090284514853	3.0	31.0	1
46	1.312797280966721	9.0	68.0	1
46	1.1983721528278721	5.0	28.0	1
46	0.6928460556760556	6.0	19.0	1
46	1.4018421427406453	28.0	20.0	1
46	0.7673206731139207	2.0	26.0	1
46	0.6906615063925544	10.0	136.0	1
46	0.7591403382828219	4.0	80.0	1
46	1.2752806296934573	4.0	45.0	1
46	0.5757747842243105	1.0	44.0	1
46	0.8477137323582732	3.0	18.0	1
46	0.8993489076072788	17.0	13.0	1
46	0.9508400918488972	5.0	17.0	1
46	2.2362938919156905	1.0	94.0	1
46	0.9089543420086316	15.0	11.0	1
46	0.8827471558584272	8.0	65.0	1
46	0.9387514296744348	16.0	48.0	1
46	0.6684679667225453	3.0	179.0	1
46	2.1302901806945944	24.0	23.0	1
46	1.1578621342124704	5.0	44.0	1
46	0.4590293438521386	8.0	160.0	1
46	0.6204506683848595	1.0	45.0	1
46	1.9972029951926245	6.0	35.0	1
46	1.2408346895034428	3.0	12.0	1
46	1.1674288967432678	4.0	31.0	1
46	0.9861425728314258	7.0	67.0	1
46	0.6437229064016371	5.0	100.0	1
46	0.9232588200853419	1.0	98.0	2
46	1.1748053503502687	42.0	20.0	2
46	0.7380649916358929	5.0	13.0	2
46	0.8479383583297969	5.0	63.0	2
46	0.8468983318535841	6.0	88.0	2
46	0.49167745346420605	8.0	47.0	2
46	0.6961306962559938	7.0	29.0	2
46	0.8599101820868369	7.0	9.0	2
46	0.8446849843686057	2.0	53.0	2
46	0.7082860056967325	4.0	95.0	2
46	0.9799279209525995	7.0	23.0	2
46	0.5522252606675933	10.0	27.0	2
46	0.4406478632519827	8.0	26.0	2
46	0.8924414532814816	3.0	35.0	2
46	0.36075589271333736	5.0	5.0	2
46	1.1166642499846369	2.0	57.0	2
46	0.7198258564316111	0.0	22.0	2
46	0.8366478177391372	7.0	92.0	2
46	0.5112437743537185	2.0	18.0	2
46	1.0597441933616472	1.0	159.0	2
46	0.901796754732859	2.0	52.0	2
46	0.7014534266947767	4.0	67.0	2
46	1.8947661469259454	6.0	137.0	2
46	1.2782591865319786	2.0	146.0	2
46	0.43218859726943104	1.0	50.0	2
46	1.2626094210433947	9.0	87.0	2
46	0.639682930137234	2.0	41.0	2
46	0.6204432631330511	5.0	6.0	2
46	0.6407797302106453	3.0	38.0	2
46	0.5095693646392458	5.0	49.0	2
46	0.48601819547101566	7.0	33.0	2
46	0.747679476900567	1.0	24.0	2
46	0.7231376496015139	3.0	37.0	2
46	0.6569396352682576	14.0	6.0	2
46	0.7838771705461651	2.0	57.0	2
46	0.7049569336059432	2.0	25.0	2
46	0.9031058386914468	10.0	30.0	2
46	0.9236545896542172	18.0	20.0	2
46	1.327633291562129	16.0	84.0	2
46	0.8400937282473492	8.0	23.0	2
46	0.7042542574898945	18.0	14.0	2
46	0.6943888164694884	2.0	28.0	2
46	0.8369078243581906	3.0	19.0	2
46	0.6839079167432223	1.0	18.0	2
46	0.8617491529526089	4.0	17.0	2
46	1.0941613353501844	3.0	111.0	2
46	1.0200627401430384	0.0	148.0	2
46	0.5541407524687197	10.0	36.0	2
46	0.7215010889518402	3.0	38.0	2
46	0.8589968676971246	2.0	67.0	2
46	0.6526182594351325	2.0	59.0	2
46	0.8541645294892142	7.0	14.0	2
46	0.6231091537841033	2.0	24.0	2
46	1.6987252701885889	6.0	243.0	2
46	0.9795436706643152	6.0	45.0	2
46	0.6397117283387114	6.0	25.0	2
46	0.8696217584307778	2.0	53.0	2
46	0.7996906743802921	1.0	24.0	2
46	0.6988352587776014	12.0	17.0	2
46	0.7842243945754072	15.0	20.0	2
46	1.4900172988299518	7.0	79.0	2
46	0.7217701464342148	7.0	13.0	2
46	0.9097755021536161	8.0	57.0	2
46	0.7348305422071009	0.0	72.0	2
46	0.7902193573172483	1.0	37.0	2
46	0.31398020826220646	11.0	23.0	2
46	0.563755237733394	1.0	33.0	2
46	0.6080567452747365	3.0	50.0	2
46	0.5597037421883999	20.0	11.0	2
46	0.6765545016974034	5.0	30.0	2
46	0.7190845084450067	1.0	34.0	2
46	0.6072002044822226	3.0	29.0	2
46	0.9631912290596824	8.0	26.0	2
46	0.5218596142240503	3.0	67.0	2
46	0.5675664739974907	4.0	17.0	2
46	0.7200759893815863	3.0	28.0	2
46	0.6662850630505573	2.0	41.0	2
46	1.0136629569690003	6.0	10.0	2
46	0.6147074842045065	3.0	26.0	2
46	0.6686818962192346	4.0	18.0	2
46	0.5854304097768096	3.0	15.0	2
46	0.5206953440786061	2.0	15.0	2
46	0.47900213078536075	1.0	70.0	2
46	1.125961132227303	5.0	24.0	2
46	0.87486714512845	4.0	56.0	2
46	0.9210652199385192	10.0	35.0	2
46	1.0430749715407628	12.0	10.0	2
46	1.7590904145140336	9.0	93.0	2
46	0.619606469678693	1.0	108.0	2
46	0.6211936619829769	6.0	20.0	2
46	0.9846631680812431	8.0	22.0	2
46	0.7111065838300064	0.0	44.0	2
46	0.5218982860946055	5.0	7.0	2
46	0.6504822556912647	4.0	23.0	2
46	0.7194407833375702	9.0	43.0	2
46	0.6357556782614711	0.0	108.0	2
46	0.9605549594158641	8.0	18.0	2
46	0.8358974188892114	3.0	104.0	2
46	0.5274810231524417	7.0	12.0	2
46	1.0069636724995972	5.0	11.0	2
46	0.6757843555093217	0.0	11.0	2
46	0.6050831252707544	9.0	8.0	2
46	1.0267612018066852	14.0	109.0	2
46	0.9770505692221276	5.0	42.0	2
46	0.5058831948501367	14.0	29.0	2
46	0.6400490786988754	2.0	40.0	2
46	0.9367824554991362	6.0	9.0	2
46	0.791230585591984	1.0	47.0	2
46	0.8466769971050863	6.0	109.0	2
46	0.8973124633599474	3.0	47.0	2
46	0.8064467324468936	3.0	49.0	2
46	0.9258745195852476	6.0	30.0	3
46	1.4948726755990442	9.0	96.0	3
46	0.5701344507635197	7.0	11.0	3
46	1.502928766760912	30.0	76.0	3
46	0.9046428398445842	6.0	47.0	3
46	1.3247123311265625	17.0	98.0	3
46	1.1114534211287377	3.0	95.0	3
46	0.60909430333368	12.0	92.0	3
46	0.58254071595999	2.0	13.0	3
46	0.7602083401547558	6.0	49.0	3
46	0.963159139635179	16.0	60.0	3
46	0.48844218122965766	11.0	45.0	3
46	1.1382966361287146	6.0	81.0	3
46	0.5162571298280582	4.0	56.0	3
46	0.5712320736426875	2.0	92.0	3
46	0.7295736362288379	10.0	67.0	3
46	0.5850140700640218	7.0	36.0	3
46	0.8764337672888212	1.0	34.0	3
46	0.6044067789389133	6.0	55.0	3
46	1.0808672627424531	7.0	43.0	3
46	0.7351267522794401	5.0	32.0	3
46	0.9259699650530014	7.0	9.0	3
46	0.6145898229813272	5.0	14.0	3
46	0.6846179981110796	2.0	16.0	3
46	0.7486783630889552	9.0	27.0	3
46	0.7899001086837274	5.0	70.0	3
46	0.690979932220319	3.0	103.0	3
46	0.5798838761722593	5.0	40.0	3
46	0.6918652712143105	6.0	29.0	3
46	0.6704114339193925	7.0	73.0	3
46	1.3736050947891616	4.0	167.0	3
46	1.448223703234414	8.0	42.0	3
46	1.477241593848814	18.0	55.0	3
46	0.9764219456241633	12.0	37.0	3
46	0.969424805470908	7.0	48.0	3
46	1.327031820554129	4.0	101.0	3
46	0.9663063716537824	3.0	92.0	3
46	0.7230956865079324	2.0	97.0	3
46	0.7422399080443616	13.0	63.0	3
46	1.2365709100732725	7.0	60.0	3
46	1.2552913866451052	9.0	43.0	3
46	0.9281841353437366	4.0	37.0	3
46	0.9222944917387266	3.0	5.0	3
46	1.1378918156965179	1.0	99.0	3
46	1.629510027146256	4.0	327.0	3
46	1.2351285315821323	2.0	100.0	3
46	0.49269608699075007	6.0	53.0	3
46	0.9709066786383601	6.0	17.0	3
46	1.5353152241424133	4.0	117.0	3
46	0.9232464779989944	4.0	86.0	3
46	1.0412039112504874	6.0	16.0	3
46	0.8261652724013582	5.0	82.0	3
46	0.6744448277377436	2.0	69.0	3
46	0.48423599820244195	11.0	94.0	3
46	0.5650050796775138	2.0	53.0	3
46	1.0577785104093747	3.0	28.0	3
46	1.6416266647164393	10.0	118.0	3
46	0.7776962537033553	11.0	30.0	3
46	1.086853174620973	5.0	114.0	3
46	0.6761480356536936	13.0	17.0	3
46	1.5621485654733123	7.0	136.0	3
46	0.8832186235569003	3.0	21.0	3
46	0.7941540144448198	6.0	80.0	3
46	0.761295266559089	5.0	148.0	3
46	1.1637040550836033	10.0	10.0	3
46	0.7849534004756639	17.0	9.0	3
46	1.227120163154141	8.0	32.0	3
46	1.602946566103488	6.0	40.0	3
46	1.3210072368050538	7.0	17.0	3
46	1.591735014865452	9.0	63.0	4
46	1.1662843739359796	0.0	105.0	4
46	0.39009961440731045	1.0	22.0	4
46	1.907859454929091	2.0	156.0	4
46	1.1033981527726262	8.0	36.0	4
46	0.6867260264592265	1.0	13.0	4
46	1.0831579539685423	2.0	61.0	4
46	1.0134959274004314	11.0	2.0	4
46	0.9759990234653236	14.0	18.0	4
46	1.0265851213747947	17.0	17.0	4
46	1.4289363134963544	2.0	80.0	4
46	0.6615094984398453	5.0	129.0	4
46	0.6696429333428239	3.0	77.0	4
46	1.1192881775421075	10.0	25.0	4
46	0.9067895400632863	13.0	13.0	4
46	1.105178704429687	9.0	18.0	4
46	1.2246657335825089	8.0	75.0	4
46	1.546826276675814	4.0	77.0	4
46	1.5073760318747813	7.0	88.0	4
46	0.9404266621946639	3.0	7.0	4
46	1.230200747906468	2.0	67.0	4
46	1.1569965425566349	3.0	30.0	4
46	1.7868708052706612	10.0	54.0	4
46	1.1315693762635903	3.0	12.0	4
46	1.0491250622682895	5.0	9.0	4
46	0.5329748971885759	5.0	17.0	4
46	1.9920456487108975	11.0	48.0	4
46	0.5741291727113154	0.0	47.0	4
46	1.145928982325986	1.0	35.0	4
46	0.39673060599892446	1.0	6.0	4
46	0.9648253212920866	4.0	18.0	4
46	1.4798309635645122	13.0	38.0	4
46	0.8409486234283501	6.0	47.0	4
46	1.3784654083927927	3.0	68.0	4
46	0.47271589480571935	16.0	5.0	4
46	0.6192189281673827	4.0	19.0	4
46	0.801045012655487	12.0	48.0	4
46	0.6565142446921485	7.0	11.0	4
46	1.3594281516047084	5.0	21.0	4
46	1.0025526108390135	7.0	72.0	4
46	1.65072278235452	10.0	61.0	4
46	0.7517194531649701	9.0	28.0	4
46	1.0251797691426972	3.0	50.0	4
46	1.6980752536409558	14.0	72.0	4
46	1.1323485733149936	10.0	108.0	4
46	1.4796770988880468	24.0	65.0	4
46	0.928800416855353	2.0	11.0	4
46	0.5867181007857284	3.0	11.0	4
46	0.8857602705387212	8.0	33.0	4
46	1.861537136449791	9.0	36.0	4
46	0.5367663861145168	0.0	16.0	4
46	1.256446605927228	5.0	28.0	4
46	1.121972992725559	9.0	90.0	4
46	0.6913929807100808	8.0	85.0	4
46	0.7268888210453863	0.0	35.0	4
46	1.2417784477061453	3.0	50.0	4
46	0.586679428915173	10.0	33.0	4
46	1.7418378234117924	6.0	64.0	4
46	1.1368427383569835	20.0	32.0	4
46	1.1654665050140212	3.0	23.0	4
46	1.3507853999384578	7.0	14.0	4
46	1.1803362506454453	9.0	61.0	4
46	0.8620445402191916	5.0	74.0	4
46	0.9689829587796688	5.0	66.0	4
46	0.8212374887256942	13.0	19.0	4
46	0.772324977724939	9.0	42.0	4
46	0.6462736042467796	8.0	20.0	4
46	0.6803632695442308	13.0	5.0	4
46	1.038403903261126	2.0	22.0	4
46	1.1558709442817463	22.0	19.0	4
46	0.7662814694434644	12.0	18.0	4
46	0.8993587812763567	5.0	13.0	4
46	0.724444265142832	6.0	60.0	4
46	0.9609276904235575	6.0	20.0	4
46	0.8730076041187652	7.0	19.0	4
46	1.220633985375671	7.0	14.0	4
46	1.0944953944873226	14.0	36.0	4
46	1.1035717647872472	11.0	18.0	4
46	1.4616403738998633	24.0	23.0	4
46	0.9154610899310143	10.0	15.0	4
46	0.5654864210450647	3.0	14.0	4
46	1.6343423653541662	2.0	99.0	4
46	1.1730313811392599	3.0	14.0	4
46	1.026845127993848	7.0	18.0	4
46	0.7747316845626946	3.0	34.0	4
46	1.1565637467287173	14.0	155.0	4
46	0.655137690661528	6.0	95.0	4
46	1.0488568275916712	1.0	116.0	4
46	1.3159741339925584	20.0	15.0	4
46	0.7324221897578326	3.0	54.0	4
46	1.0811173956924285	2.0	121.0	4
46	1.2990251582144645	15.0	50.0	4
46	1.0482306724109767	7.0	50.0	4
46	0.6251102173839054	19.0	11.0	4
46	0.6753013685302577	0.0	67.0	4
40	0.6323978079692044	12.0	13.0	1
40	0.7201442822593757	7.0	56.0	1
40	0.5485868136123612	6.0	6.0	1
40	0.8346187787436142	8.0	15.0	1
40	1.4054287530332183	19.0	24.0	1
40	0.6628301016790237	12.0	26.0	1
40	0.7516840725174408	7.0	37.0	1
40	1.1657972729281332	7.0	28.0	1
40	0.9344053696686146	36.0	34.0	1
40	1.11254528436761	2.0	33.0	1
40	0.6550825626758426	1.0	50.0	1
40	0.5205126812006636	3.0	21.0	1
40	0.5933704853270112	3.0	61.0	1
40	1.154931300107826	11.0	40.0	1
40	0.7746189601740543	12.0	4.0	1
40	0.9747319026003174	7.0	5.0	1
40	0.5585773211077546	4.0	28.0	1
40	0.7959757063897055	18.0	3.0	1
40	1.185960950796863	9.0	13.0	1
40	0.6700008538469002	16.0	11.0	1
40	1.279665361569833	7.0	35.0	1
40	1.0342396833274916	9.0	7.0	1
40	0.8826056332683094	7.0	13.0	1
40	0.9121822089913715	17.0	13.0	1
40	1.279693336965554	6.0	2.0	1
40	0.9793420832539732	6.0	27.0	1
40	1.0433835236994493	5.0	13.0	1
40	1.0187248579829733	8.0	11.0	1
40	0.95006418602052	13.0	34.0	1
40	0.47160099300566516	6.0	7.0	1
40	0.6935610738784519	5.0	39.0	1
40	0.49945461347462117	0.0	3.0	1
40	0.6564591167064631	7.0	39.0	1
40	0.6523204037512802	4.0	3.0	1
40	0.7411348799133853	2.0	12.0	1
40	0.8377174652225841	16.0	23.0	1
40	0.6432448562571119	19.0	13.0	1
40	0.7395279402709456	18.0	40.0	1
40	0.5815796788364009	6.0	14.0	1
40	0.6419456459676023	16.0	14.0	1
40	1.6063595643814401	38.0	38.0	1
40	0.7253509970864923	19.0	6.0	1
40	0.726342478023072	2.0	32.0	1
40	1.1420535672128826	25.0	76.0	1
40	0.9641835328020185	16.0	1.0	1
40	0.617258182049649	6.0	12.0	1
40	1.172939226894532	14.0	10.0	1
40	1.1309761333131556	30.0	15.0	1
40	0.6299055293327732	13.0	20.0	1
40	3.0892357320507493	18.0	73.0	1
40	0.6870748960999814	4.0	12.0	1
40	1.6078216902107363	1.0	39.0	1
40	0.865311079072487	6.0	7.0	1
40	0.7941474319987679	6.0	9.0	1
40	0.754484080506802	9.0	8.0	1
40	0.6075951512453414	5.0	7.0	1
40	0.9424219661541705	1.0	89.0	1
40	1.2789528117847062	10.0	39.0	1
40	1.0460592880195796	16.0	16.0	1
40	2.531428557131077	9.0	51.0	1
40	1.0270985521668494	10.0	51.0	1
40	0.6546489440421684	6.0	15.0	1
40	0.6076914195188515	2.0	8.0	1
40	1.1462021538371432	18.0	14.0	1
40	0.9563677009210481	12.0	62.0	1
40	1.666541223023186	8.0	20.0	1
40	0.8397868217001755	3.0	20.0	1
40	0.9843661352031476	10.0	9.0	1
40	0.8947716391838827	4.0	45.0	1
40	3.659767597994658	54.0	35.0	1
40	1.0214779660442144	11.0	48.0	1
40	0.4773853174738431	1.0	7.0	1
40	0.6517049450454201	0.0	16.0	1
40	0.916204906334888	8.0	29.0	1
40	0.5902421778408075	8.0	0.0	1
40	2.841886333949717	12.0	17.0	1
40	0.8502167074695389	11.0	8.0	2
40	1.0142948717899907	0.0	21.0	2
40	0.5358900979838469	3.0	8.0	2
40	0.8785705938384455	27.0	18.0	2
40	0.9339972580133917	8.0	1.0	2
40	1.313490083413692	28.0	0.0	2
40	1.5310711920503988	15.0	19.0	2
40	0.9392813165816192	4.0	22.0	2
40	1.4672214653461866	18.0	11.0	2
40	0.8920539117701712	25.0	10.0	2
40	0.8619869438162366	26.0	3.0	2
40	0.740891329409462	4.0	21.0	2
40	0.9533710423558838	3.0	33.0	2
40	0.8096202942497048	1.0	13.0	2
40	0.9597913956738343	33.0	5.0	2
40	1.2357439902879923	4.0	12.0	2
40	0.8414003437886673	4.0	58.0	2
40	0.5802598984029789	0.0	11.0	2
40	0.9537561154499247	21.0	12.0	2
40	0.7138185516034223	2.0	42.0	2
40	2.1585091269194354	3.0	30.0	2
40	1.3103617759274881	8.0	37.0	2
40	0.815866212747278	11.0	26.0	2
40	0.6134823264330815	0.0	21.0	2
40	1.5256324459999497	12.0	12.0	2
40	1.4212167498888941	3.0	19.0	2
40	1.3400247462549821	6.0	46.0	2
40	1.3877433661030596	8.0	30.0	2
40	1.2305076544536417	6.0	20.0	2
40	0.8729681094424533	4.0	3.0	2
40	0.49403396915081504	10.0	22.0	2
40	0.8894266929896746	2.0	18.0	2
40	1.543976900341063	10.0	35.0	2
40	0.8206014598759216	6.0	23.0	2
40	0.7023741463362974	12.0	10.0	2
40	0.7494871811475924	20.0	4.0	2
40	1.502976489494789	8.0	36.0	2
40	0.6581689070684651	8.0	5.0	2
40	1.524718308804481	21.0	12.0	2
40	1.2870228906444343	16.0	10.0	2
40	0.920551789146465	15.0	10.0	2
40	0.4780378024387456	10.0	70.0	2
40	1.675379802459483	10.0	6.0	2
40	0.9444403086748591	14.0	10.0	2
40	0.692529275459804	12.0	5.0	2
40	1.0746781178420783	7.0	8.0	2
40	1.4588197957665896	11.0	9.0	2
40	1.7106345607081346	10.0	24.0	2
40	0.7185825969335432	4.0	51.0	2
40	0.8394659274551416	9.0	21.0	2
40	1.155591190324537	10.0	8.0	2
40	0.7932300035802731	11.0	8.0	2
40	0.5063727642752528	8.0	26.0	2
40	0.5063727642752528	8.0	26.0	2
40	1.7437426187380844	9.0	7.0	2
40	0.9716381529558865	9.0	6.0	2
40	2.0369140694184673	24.0	10.0	2
40	1.3544230241879336	9.0	8.0	2
40	0.7413249480431363	5.0	44.0	2
40	1.3604673552751647	5.0	17.0	2
40	0.7987831196308753	13.0	9.0	2
40	1.0056899691885388	13.0	10.0	2
40	1.1339843111589107	16.0	1.0	2
40	0.9197725920950616	6.0	4.0	2
40	1.602465224735937	16.0	26.0	2
40	0.8515735141620033	49.0	8.0	2
40	0.7050885825269829	4.0	14.0	2
40	0.6881980259576007	7.0	6.0	2
40	1.7333571644795718	11.0	38.0	2
40	0.6945978091316388	8.0	9.0	2
40	0.5978243328869325	9.0	10.0	2
40	1.0493373461534659	6.0	26.0	2
40	1.568221694762021	16.0	9.0	2
40	1.0162761880516369	9.0	7.0	2
40	1.6834070954198732	8.0	7.0	2
40	0.657871051384613	1.0	15.0	2
40	0.9457485698276903	9.0	3.0	2
40	1.724474153532424	7.0	26.0	2
40	0.7810541239956219	3.0	11.0	2
40	1.3709581286705088	16.0	21.0	2
40	1.0043520870284737	3.0	10.0	2
40	1.1825586489937452	7.0	14.0	2
40	1.021907470649106	5.0	23.0	2
40	0.75131545553853	3.0	23.0	2
40	0.5742830373877804	0.0	5.0	2
40	0.9248731649795902	29.0	14.0	2
40	0.7116619777156421	14.0	9.0	2
40	0.8019682007142773	19.0	1.0	2
40	1.4545362689982635	8.0	20.0	2
40	1.322652848318049	32.0	106.0	3
40	0.4883459129561474	2.0	6.0	3
40	0.8592914321579506	23.0	18.0	3
40	0.5659480150744599	7.0	1.0	3
40	0.4654587480334107	4.0	15.0	3
40	0.6222797655815536	4.0	4.0	3
40	1.0636870785467838	21.0	63.0	3
40	1.640741325722448	6.0	34.0	3
40	1.02266774316811	12.0	18.0	3
40	0.7087846259851701	2.0	16.0	3
40	1.5196654586538292	12.0	20.0	3
40	0.5301929909258576	2.0	7.0	3
40	0.982764132395247	5.0	26.0	3
40	0.9760467461992007	9.0	38.0	3
40	1.1317610900048545	6.0	11.0	3
40	0.9914077068672537	8.0	13.0	3
40	0.8140766102268957	7.0	11.0	3
40	0.5458040845438863	12.0	28.0	3
40	0.8748169539773034	8.0	23.0	3
40	0.8315735746388166	7.0	10.0	3
40	0.5867271516490498	5.0	18.0	3
40	0.8975305068854191	6.0	18.0	3
40	1.0030520539332077	10.0	18.0	3
40	1.3328926659576614	10.0	10.0	3
40	0.9864503021843559	6.0	20.0	3
40	1.1893155298661033	16.0	24.0	3
40	0.9330057770768122	11.0	17.0	3
40	1.0765648114417272	8.0	28.0	3
40	0.6620484362103513	15.0	40.0	3
40	0.5586233982301184	6.0	24.0	3
40	1.144715343835152	5.0	10.0	3
40	0.593637897197873	5.0	10.0	3
40	1.1013567716907557	16.0	20.0	3
40	1.513650748573832	5.0	29.0	3
40	1.913210160763595	20.0	44.0	3
40	0.8078010707220888	4.0	9.0	3
40	0.6741658965862909	8.0	9.0	3
40	0.6665812731228964	6.0	5.0	3
40	1.459618740156149	11.0	12.0	3
40	1.0575752773875198	8.0	7.0	3
40	0.8050389117975264	8.0	16.0	3
40	0.621298158314052	10.0	11.0	3
40	1.3436343951087373	14.0	19.0	3
40	1.2277265709966798	9.0	13.0	3
40	0.673848293564283	9.0	33.0	3
40	0.5518475928253609	10.0	7.0	3
40	0.5337343469018232	7.0	13.0	3
40	0.5892194302854811	7.0	13.0	3
40	0.5493553141889298	6.0	13.0	3
40	0.536179725610134	8.0	10.0	3
40	0.6350126846633537	6.0	19.0	3
40	0.5469584810202522	6.0	19.0	3
40	0.8285127372246458	9.0	17.0	3
40	0.8918424506907514	9.0	17.0	3
40	1.4337670060927514	25.0	17.0	3
40	1.462352100879234	18.0	15.0	3
40	0.7692164175768913	6.0	20.0	3
40	0.7414409636548024	10.0	17.0	3
40	0.590393574100003	11.0	9.0	3
40	0.8874338574474374	16.0	7.0	3
40	0.7422201607062057	14.0	8.0	3
40	0.8717651674264539	20.0	9.0	3
40	0.6719229280940786	10.0	11.0	3
40	1.02853846224072	6.0	16.0	3
40	0.8227580337637017	16.0	5.0	3
40	0.8349997378088727	6.0	12.0	3
40	0.9382700883068836	5.0	18.0	3
40	1.1735596224349312	6.0	13.0	3
40	0.4457862852013101	14.0	10.0	3
40	0.5000593757056467	18.0	19.0	3
40	2.4434994199629627	14.0	58.0	3
40	1.0329561063473558	14.0	11.0	3
40	0.7419511032238311	14.0	16.0	3
40	0.7979644279031602	1.0	33.0	3
40	0.8432475427120044	7.0	15.0	3
40	0.744384962651551	11.0	5.0	3
40	0.8306783619757474	14.0	22.0	3
40	0.6579483951257237	6.0	11.0	3
40	0.8272135269351362	2.0	15.0	3
40	0.8273772652806791	8.0	12.0	3
40	0.869696633754619	7.0	29.0	3
40	0.7473018090583349	4.0	41.0	3
40	1.2919704216582544	3.0	15.0	3
40	0.910330896039252	11.0	16.0	3
40	0.8328053148562936	10.0	18.0	3
40	1.749661883350328	14.0	51.0	3
40	1.328591037462692	11.0	24.0	3
40	1.0627828150203928	5.0	20.0	3
40	0.4661030049407483	9.0	14.0	3
40	1.2848087203536995	0.0	17.0	3
40	0.8331903879503344	4.0	18.0	3
40	2.9538183606463777	38.0	23.0	3
40	0.5888927764001515	10.0	23.0	3
40	0.9403682429859525	10.0	7.0	3
40	1.1080848543616366	14.0	20.0	3
40	0.642722374601736	14.0	26.0	3
40	1.4824845121292165	16.0	26.0	4
40	0.9812238400190834	10.0	10.0	4
40	1.5521177404958502	7.0	25.0	4
40	1.193905140375847	21.0	57.0	4
40	0.7893019288987537	16.0	6.0	4
40	1.580548147800111	8.0	32.0	4
40	1.187639474540118	3.0	8.0	4
40	1.0426857844179394	5.0	4.0	4
40	1.0375366659937777	5.0	31.0	4
40	1.3795605628546908	15.0	26.0	4
40	1.2863095180535509	2.0	8.0	4
40	1.0566018981775829	10.0	25.0	4
40	1.2387060910113836	9.0	23.0	4
40	0.7347984527825975	11.0	13.0	4
40	0.7950961270360096	2.0	1.0	4
40	2.065938542478919	8.0	18.0	4
40	0.7053864382108351	8.0	6.0	4
40	0.8532948238045963	1.0	24.0	4
40	0.8845647337745303	6.0	1.0	4
40	2.2629610264837776	22.0	10.0	4
40	0.6444436842443289	2.0	3.0	4
40	0.8709267283605828	3.0	8.0	4
40	0.7832962696820779	6.0	18.0	4
40	0.7142891964961389	7.0	16.0	4
40	1.0033885814876153	5.0	2.0	4
40	1.3274440462381343	7.0	14.0	4
40	1.0409142836242002	6.0	19.0	4
40	0.9513880804827247	8.0	7.0	4
40	1.5378544027069645	26.0	11.0	4
40	1.1875325097917733	13.0	6.0	4
40	0.9425330449312976	13.0	2.0	4
40	0.8436029947988114	7.0	10.0	4
40	1.183991976621564	7.0	9.0	4
40	1.0197887458261248	9.0	18.0	4
40	1.0677468021493428	0.0	22.0	4
40	1.1078429494692261	5.0	32.0	4
40	1.7727967128057704	8.0	62.0	4
40	0.7715441350620229	9.0	9.0	4
40	1.5455056734366357	13.0	28.0	4
40	0.6000944539691094	9.0	8.0	4
40	0.7811306449309763	7.0	7.0	4
40	1.090461177863215	9.0	7.0	4
40	1.0528490811221975	7.0	11.0	4
40	1.0515013252930545	8.0	9.0	4
40	1.141720330881501	5.0	22.0	4
40	1.8921586754836044	0.0	22.0	4
40	0.9549393101277681	10.0	13.0	4
40	0.6987554466192211	5.0	11.0	4
40	0.6703242165092038	1.0	25.0	4
40	0.7023930708686968	0.0	13.0	4
40	0.6796893916296591	3.0	15.0	4
40	0.9486259215581622	7.0	15.0	4
40	0.9941492956479038	1.0	24.0	4
40	1.0934446715362751	4.0	9.0	4
40	0.8093882630263725	10.0	11.0	4
40	0.7802551796060627	8.0	13.0	4
40	0.8527369615016909	7.0	10.0	4
40	0.709669142173405	10.0	15.0	4
40	0.6861377203433308	3.0	22.0	4
40	0.7288701373070325	15.0	9.0	4
40	0.8071839664047155	6.0	6.0	4
40	0.9026014587627137	17.0	4.0	4
40	1.3433052728061383	6.0	11.0	4
40	0.6998522466926324	1.0	15.0	4
40	1.035880358005948	2.0	11.0	4
40	1.0628576903442342	5.0	16.0	4
40	1.034562223184039	9.0	10.0	4
40	1.4820607671646204	16.0	11.0	4
40	0.7656832896584906	16.0	14.0	4
40	0.6237032195402945	13.0	25.0	4
40	1.1566863447864353	10.0	58.0	4
40	1.596004553935918	14.0	36.0	4
40	1.2538070450603835	6.0	4.0	4
40	1.2369074376276799	8.0	12.0	4
40	0.9324174709609165	8.0	17.0	4
40	0.6226154703302047	2.0	8.0	4
40	1.0437340389517173	2.0	8.0	4
40	1.254692384054375	12.0	22.0	4
40	0.9393956865817725	14.0	12.0	4
40	0.6791117819885978	17.0	5.0	4
40	0.9180578648985208	14.0	18.0	4
40	0.6510080285696667	1.0	33.0	4
40	0.8107450697188371	6.0	24.0	4
40	1.0240229042490614	8.0	10.0	4
40	0.7054917573476668	8.0	11.0	4
40	1.1457726492322515	21.0	18.0	4
40	0.9255075482178498	7.0	18.0	4
