# Supplementary material for: The circadian oscillator analysed at the single‐transcript level
Source: Mol Syst Biol. 2021 Mar 15;17(3):e10135. doi: 10.15252/msb.202010135 (PMC7957410; doi:10.15252/msb.202010135)
Supplement: Supplementary file 5 — Source Data for Figure 1 [file MSB-17-e10135-s001.zip]

Archive with 5 entries (4 files):
- smFISH_BC.csv
- __MACOSX/
- __MACOSX/._smFISH_BC.csv
- smFISH_RC.csv
- __MACOSX/._smFISH_RC.csv
