# Supplementary material for: The circadian oscillator analysed at the single‐transcript level
Source: Mol Syst Biol. 2021 Mar 15;17(3):e10135. doi: 10.15252/msb.202010135 (PMC7957410; doi:10.15252/msb.202010135)
Supplement: Supplementary file 5 — Source Data for Figure 1 [file MSB-17-e10135-s001.zip › smFISH_BC.csv]

Time	AreaNormed	Counts Bmal1	Counts Cry1	Slide
17	1.9522626509423802	118	9	1
17	0.7005203501923769	36	10	1
17	0.48861294425918284	30	7	1
17	0.47358094507797144	41	11	1
17	1.0080195955789055	50	16	1
17	1.312468658607305	42	9	1
17	0.9334579608053045	25	6	1
17	0.7251845041887335	25	13	1
17	1.2200875374256854	68	6	1
17	0.8820864684578635	25	7	1
17	1.1981816823082112	27	5	1
17	0.9865807540282264	28	18	1
17	0.9103845717708431	60	24	1
17	1.2006626918818093	37	13	1
17	0.8350786341251626	31	10	1
17	0.5887435718148057	24	7	1
17	1.2958313002902362	44	12	1
17	0.6001124333314695	37	17	1
17	0.9632300756884805	44	15	1
17	0.9581075206276988	59	6	1
17	1.4533024373438974	40	14	1
17	0.6338249751844777	36	6	1
17	1.1558585778174217	83	9	1
17	1.0615802140206978	19	23	1
17	0.7714626298233174	46	6	1
17	1.0878643213268742	53	7	1
17	1.1068221533039555	45	16	1
17	0.5369196600745322	17	4	1
17	1.140257405851679	86	10	1
17	1.089907505681602	36	11	1
17	1.069752951439609	38	10	1
17	0.7311681155132933	33	15	1
17	0.6179173255655257	22	8	1
17	0.9006064752160745	30	7	1
17	1.4658534269515109	92	18	1
17	0.7343934279589708	19	3	1
17	1.0142950903827124	49	3	1
17	0.6020096759465738	40	10	1
17	1.0531301872965022	48	12	1
17	1.2407966702782476	41	13	1
17	1.595157808257854	57	13	1
17	1.1968682066516005	49	18	1
17	0.7497027164454666	7	8	1
17	1.1370320934060016	44	7	1
17	1.4181158839206929	49	11	1
17	1.0004306251184882	34	5	1
17	0.47722948856855674	32	1	1
17	0.640684236946778	24	4	1
17	0.6546946439506255	49	6	1
17	0.9878942296848371	16	10	1
17	0.767084377634615	41	3	1
17	0.7923177044155029	41	12	1
17	1.0681621864777135	21	19	1
17	1.0061223529638013	70	15	1
17	1.2637095233991231	84	14	1
17	1.1806686735534018	53	19	1
17	0.9956145477109156	41	8	1
17	0.75583226950965	8	9	1
17	0.7799272507214753	37	9	1
17	0.9674623861375594	41	11	1
17	0.7749506374003169	32	12	1
17	1.9292038560818812	78	15	1
17	1.2193578287275684	40	10	1
17	0.7034391849848451	22	3	1
17	0.9500953191223734	31	8	1
17	0.7507243086228306	40	10	1
17	1.2491299436107444	49	12	1
17	0.8994535354730495	35	13	1
17	1.4908094644271144	47	9	1
17	0.6798112173398148	17	9	1
17	1.0451033916172145	5	26	1
17	0.9919660042203303	15	3	1
17	1.0013062755562288	28	9	1
17	1.1900089448893	27	21	1
17	1.4455675251438567	53	11	1
17	1.0554652551304768	46	15	1
17	0.8807583986272904	26	9	1
17	1.3537701709207306	50	9	1
17	1.2621041642632655	31	12	1
17	0.8064740531589738	29	14	1
17	1.1014369031118516	40	4	1
17	1.2965610089883532	48	19	1
17	1.0382295356809519	53	6	1
17	0.7140929319773541	15	5	1
17	0.44220347105893787	30	7	1
17	1.341642412358025	47	20	1
17	1.5903417308502812	54	13	1
17	1.4057108360527029	49	10	1
17	1.7319052182849908	110	76	1
17	1.7913035063117193	62	35	1
17	1.251465011444719	41	7	1
17	0.8441270219818141	16	5	1
17	1.1076978037416958	32	7	1
17	1.2934816382822991	36	14	1
17	1.2164243997611377	51	10	1
17	0.9296488814011334	35	12	1
17	0.9878942296848371	45	6	1
17	0.3546384272848908	10	2	1
17	0.8539051185365827	20	5	1
17	1.3991580519436118	89	21	1
17	1.2367248957427543	81	25	1
17	0.6875315353658932	13	4	1
17	0.8936012717141507	10	11	1
17	0.7983013157400628	52	15	1
17	0.5465518148896774	48	7	1
17	2.0882949464453624	86	18	1
17	1.0907831561193424	66	9	1
17	0.8460388587708808	40	7	1
17	0.6025934429050676	31	6	1
17	0.9948848390127986	37	16	1
17	0.7915879957173858	18	1	1
17	0.9051306691444002	39	10	1
17	0.4597164798137473	40	5	1
17	1.4338775918000213	25	23	1
17	1.0789472810358838	50	16	1
17	0.39842094917191434	37	6	1
17	0.4595705380741239	37	9	1
17	1.317124200101292	35	11	1
17	0.9141790570010518	47	5	1
17	1.0299108565224173	31	10	1
17	0.7667924941553682	39	10	1
17	1.1504587334513556	58	9	1
17	0.5448005140141964	31	9	1
17	1.486139328759165	62	23	1
17	1.2170081667196313	31	11	1
17	0.802548220363104	25	7	1
17	0.6932232632112063	31	10	1
17	0.749118949486973	37	5	1
17	0.97912313113347	40	6	1
17	1.1942412553383792	33	6	1
17	1.1989259851802907	33	9	1
17	0.7032932432452217	61	6	1
17	1.233806060950286	13	9	1
17	0.8826556412423948	28	11	1
17	0.524806495685789	43	4	1
17	0.8572617785479212	15	9	1
17	0.7464919981737516	26	9	1
17	0.7882313357060474	37	10	1
17	0.9603112408960123	18	6	1
17	0.9128801755184034	37	8	1
17	1.263140350614592	21	12	1
17	1.3952030307998173	54	25	1
17	0.7895448113626581	27	10	1
17	1.3814991014491789	47	11	1
17	1.1255026959757521	57	20	1
17	1.1873819935760788	54	18	1
17	1.1386374525418592	30	20	1
17	0.8863041847329801	44	17	1
17	1.04713198179798	27	13	1
17	0.9839392085410427	39	13	1
17	0.8663101664045727	14	9	1
17	1.244021982723925	33	12	1
17	0.99751179032602	22	7	1
17	0.9620625417714932	45	24	1
17	1.0682935340433748	113	9	1
17	0.9446808805823449	41	12	1
17	0.6684131674752263	37	6	1
17	0.9095089213331026	30	7	2
17	1.0300567982620408	44	20	2
17	0.7930474131136199	15	11	2
17	0.8991470578198404	16	6	2
17	0.9278975805256525	18	22	2
17	0.9965047923226185	18	20	2
17	1.1927964321161073	17	11	2
17	1.7867793123833935	137	31	2
17	0.701250058890494	12	5	2
17	1.3657373935698505	52	11	2
17	0.8648507490083386	38	6	2
17	0.9007524169556979	17	6	2
17	0.9426522904015795	56	5	2
17	1.3860232953775047	49	12	2
17	0.9645435513450912	41	5	2
17	1.231325051376688	56	20	2
17	0.5109420304215648	10	3	2
17	1.1316322490399355	72	22	2
17	1.2495531746556523	28	13	2
17	0.8005050360083763	8	2	2
17	1.1237659892742335	44	11	2
17	1.0809904653906115	32	8	2
17	0.8865960682122269	14	5	2
17	1.5380799938911374	53	14	2
17	1.0374998269828348	49	9	2
17	0.9840851502806661	25	14	2
17	1.6390862718845007	100	24	2
17	1.2692699036787751	37	17	2
17	0.9842310920202895	16	7	2
17	1.4235303224607214	28	6	2
17	0.8368299350006435	31	5	2
17	1.6225802611330928	31	32	2
17	0.7861881513513196	7	9	2
17	1.3918463707884787	51	21	2
17	1.0990872411039145	29	7	2
17	0.9048533798391157	31	5	2
17	1.2565729723315384	38	13	2
17	1.2790334060595814	46	5	2
17	0.9516860840842687	14	6	2
17	0.8231114114760428	31	9	2
17	0.734831253177841	37	4	2
17	0.8991470578198404	36	9	2
17	1.046402273099863	39	9	2
17	0.7260747488004363	35	4	2
17	0.6078473455315103	50	8	2
17	0.6764399631545139	25	4	2
17	1.0486059933681764	9	14	2
17	0.7470757651322453	36	8	2
17	0.7774316469739149	33	11	2
17	0.9074803311523372	9	7	2
17	0.9511169112997373	42	5	2
17	1.01633827473744	18	20	2
17	1.1443291803871722	45	7	2
17	0.4891967112176765	36	10	2
17	0.8566780115894276	36	7	2
17	0.8063427055933128	30	5	2
17	1.424843798117332	31	10	2
17	1.2212550713426726	27	12	2
17	1.0131421506396874	42	10	2
17	0.8988697685145559	49	11	2
17	0.9632154815145182	25	6	2
17	0.48729946860257217	26	3	2
17	0.8825096995027715	37	7	2
17	0.8070578201174675	39	7	2
17	0.976510773994211	35	10	2
17	0.9087792126349855	8	33	2
17	0.8839691168990056	30	7	2
17	1.3796018588340746	39	8	2
17	0.6557308303019518	38	4	2
17	0.7389030277133342	41	12	2
17	1.1962990338670692	69	15	2
17	0.5211579521952037	14	10	2
17	1.1676798587269182	49	16	2
17	0.9370919101219275	11	9	2
17	1.2564124364179525	41	20	2
17	1.202282645191629	36	17	2
17	0.8703965351140283	23	12	2
17	1.4905175809478675	45	18	2
17	0.35682755337924194	7	2	2
17	0.7603564634379757	19	5	2
17	1.5255435984574863	87	26	2
17	0.4743106537760885	16	2	2
17	1.032245924356392	43	11	2
17	1.1495830830136151	70	22	2
17	1.015608566039323	66	23	2
17	0.4388468110475994	43	2	2
17	0.887325776910344	33	9	2
17	0.9505185501672814	21	5	2
17	1.1679863363801273	48	6	2
17	1.1060924446058384	43	6	2
17	0.48963453643654675	9	2	2
17	0.6192308012221365	21	8	2
17	0.7931933548532434	14	2	2
17	0.9646748989107523	8	35	2
17	0.7210981354792779	35	3	2
17	0.5420276209613516	4	4	2
17	0.9853986259372768	34	8	2
17	0.643165246520376	9	4	2
17	1.3543539378792242	39	14	2
17	0.6727914196639286	58	10	2
17	1.0583694957489826	79	16	2
17	0.8924483319711258	34	4	2
17	0.8598887298611426	39	4	2
17	0.7628520671855361	33	8	2
17	0.7117724583173419	26	5	2
17	1.359009479373211	33	10	2
17	0.8404930726651911	25	17	2
17	1.0774878636396497	40	11	2
17	1.2577259120745632	49	5	2
17	1.1325078994776758	34	5	2
17	0.44906273282123826	39	5	2
17	1.1531002789385394	19	27	2
17	0.7034391849848451	58	6	2
17	0.8636832150913513	38	29	2
17	0.7940835994649462	16	5	2
17	0.8101225966495591	16	5	2
17	0.655570294388366	38	6	2
17	0.7000825249735066	29	3	2
17	1.3025300261389507	55	8	2
17	1.1101934074892563	24	10	2
17	0.8759423212197179	11	3	2
17	1.0312243321790282	39	5	2
17	0.924540920514314	25	9	2
17	0.6055122776975358	26	5	2
17	1.0897615639419787	40	22	2
17	0.8248773065254861	40	4	2
17	0.7349771949174644	23	7	2
17	0.8083858899480405	14	2	2
17	0.8877636021292142	19	6	2
17	1.0123978477676079	29	6	2
17	1.5237922975820055	32	9	2
17	0.902211834351932	48	5	2
17	0.851861934181855	58	10	2
17	1.1886954692326894	130	20	2
17	1.6031700097631791	29	9	2
17	0.6513379839392871	13	6	2
17	0.9271678718275355	36	11	2
17	1.092519862820861	29	22	2
17	0.9871499268127577	70	12	2
17	0.65060827524117	36	5	2
17	1.1650529074136968	59	4	2
17	0.5172175252253716	27	19	2
17	1.228245680670634	42	14	2
17	1.0900534474212253	30	7	2
17	1.5145833738117682	35	11	2
17	0.5771995802105938	13	19	2
17	1.3184376757579026	31	9	2
17	0.652359576116651	17	7	2
17	0.6856342927507888	28	7	2
17	0.9017886033070242	39	2	2
17	1.2056247110290053	47	4	2
17	0.5294912255277006	25	14	2
17	0.8225276445175491	48	11	2
17	0.9744529954655209	39	27	3
17	1.3318643158032566	49	14	3
17	0.9430755214464873	21	9	3
17	1.1987800434406672	38	9	3
17	1.056034427915008	33	15	3
17	1.1782022581537661	54	11	3
17	0.9953372584056311	53	9	3
17	0.9226436778992096	37	12	3
17	1.0108070828057127	46	17	3
17	0.9581075206276988	35	7	3
17	1.4505149501170904	68	32	3
17	1.517356266864613	67	19	3
17	1.1303187733833246	20	15	3
17	1.065097409945622	19	14	3
17	0.7754030567931495	51	8	3
17	1.0175204028283897	44	9	3
17	1.515911443642341	57	14	3
17	1.374917128992163	19	27	3
17	0.9703666267560653	53	7	3
17	1.3972608093285073	44	4	3
17	1.1546910439004345	48	1	3
17	1.2533622540598233	37	18	3
17	0.882363757763148	18	6	3
17	1.0671260001263874	34	13	3
17	0.6252290067206587	39	7	3
17	1.1020206700703452	14	7	3
17	1.128144241462936	40	9	3
17	1.2723346802108668	84	6	3
17	0.7043148354225856	13	6	3
17	0.9130115230840645	15	12	3
17	1.2959626478558972	69	18	3
17	1.2463424563839371	42	10	3
17	1.316102607923928	57	11	3
17	0.4960559729799769	53	6	3
17	1.1919207816783668	44	6	3
17	0.5938369385276628	16	3	3
17	0.7984472574796863	58	19	3
17	1.5436403741707894	45	10	3
17	0.7501405416643369	3	6	3
17	0.6806722736035928	50	6	3
17	1.0538453018206568	23	8	3
17	0.7742209287021998	26	3	3
17	0.9803052592244197	13	5	3
17	0.7939230635513604	31	8	3
17	0.786334093090943	21	9	3
17	1.4975227844497914	50	19	3
17	0.6399691224226233	19	5	3
17	0.9519779675635155	23	11	3
17	1.3509826836939234	35	4	3
17	1.0415861956922903	50	4	3
17	0.28312697486941896	23	1	3
17	0.6748346040186564	30	9	3
17	1.0894550862887695	14	0	3
17	1.4303749900490594	40	10	3
17	0.8591590211630256	53	20	3
17	1.30121655048234	49	10	3
17	1.1741158894443107	41	7	3
17	0.9353406092464465	4	27	3
17	1.1475398986588874	37	9	3
17	1.1377618021041187	56	21	3
17	0.83026255671759	12	3	3
17	0.9051306691444002	5	20	3
17	0.4854022259874678	28	8	3
17	1.5332639164835649	35	25	3
17	0.8496728080875038	59	6	3
17	0.8350932282991249	30	29	3
17	1.1320700742588057	48	9	3
17	1.2238820226558942	20	15	3
17	0.6924935545130892	22	7	3
17	1.184317217043987	34	10	3
17	0.7460541729548813	17	8	3
17	1.5424728402538022	53	26	3
17	0.40717745354931906	37	8	3
17	0.8274896636647452	32	6	3
17	1.2867683182596223	59	9	3
17	1.0064142364430482	32	7	3
17	1.1497290247532386	66	6	3
17	0.9187178451033399	43	10	3
17	0.5975000761922105	25	3	3
17	1.3753695483849955	50	14	3
17	0.969199092839078	27	5	3
17	0.4451223058514061	23	7	3
17	0.6433111882599994	42	17	3
17	0.6757102544563969	34	11	3
17	1.25757997033494	59	12	3
17	0.985836451156147	18	7	3
17	1.5139996068532744	60	14	3
17	1.3835276916299444	33	8	3
17	1.3976986345473776	49	7	3
17	1.5325488019594102	36	14	3
17	1.5262879013295658	41	15	3
17	1.1379077438437422	35	7	3
17	0.9951767224920454	43	6	3
17	0.8450026724195546	21	2	3
17	1.0958765228321996	70	12	3
17	0.9680461530960531	37	14	3
17	1.0612883305414509	38	8	3
17	1.6117805724009604	49	19	3
17	0.6719157692261881	39	8	3
17	1.340182994961791	17	11	3
17	1.1043411437303574	48	11	3
17	0.9283354057445228	24	11	3
17	1.3876286545133623	40	17	3
17	0.5379558464258584	32	12	3
17	1.306776930761992	39	28	3
17	2.2425553652273087	67	29	3
17	0.5499084749010158	23	5	3
17	0.6873855936262698	13	13	3
17	1.2736335616935153	51	10	3
17	1.1128057646285152	16	9	3
17	0.9830635581033021	60	10	3
17	1.0802607566924944	33	10	3
17	0.7898512890158672	26	3	3
17	0.9756205293825082	29	8	3
17	1.4099577406757442	80	22	3
17	1.0285973808658067	36	12	3
17	2.041170358720963	110	28	3
17	0.9048387856651534	37	12	3
17	0.9204545518048585	9	9	3
17	1.3711226437619544	57	10	3
17	1.2021367034520056	40	18	3
17	1.6954197833791378	35	18	3
17	1.172072705089583	41	7	3
17	1.6030386621975181	38	14	3
17	1.4996973163701801	23	14	3
17	1.347626023682585	58	5	3
17	1.2171541084592548	42	23	3
17	1.2424166235880674	43	5	3
17	1.2280997389310107	55	7	3
17	0.9931335381373176	18	5	3
17	1.1247875814515975	52	12	3
17	0.7815326098573327	27	4	3
17	1.1717662274363736	61	9	3
17	1.4146278763436932	43	10	3
17	1.0043710520883202	43	14	3
17	1.0110989662849597	50	19	3
17	0.7494108329662198	24	6	3
17	1.3863005846827892	43	13	3
17	1.1698689848212693	39	11	3
17	0.9614641806390373	27	6	3
17	1.1433075882098085	36	19	3
17	0.8692435953710033	42	12	3
17	0.8874717186499674	39	3	3
17	1.0503572942436574	31	16	3
17	0.8639750985705982	42	11	3
17	1.2380237772254026	38	49	3
17	1.2171541084592548	30	10	3
17	0.6919243817285579	35	7	3
17	0.75789004803834	11	8	3
17	1.124043278579518	49	24	3
17	1.475777465245903	52	15	3
17	1.0236353617186107	35	16	3
17	1.3550836465773413	50	8	3
17	0.6962880397432979	17	7	3
17	0.8261761880081344	34	7	3
21	1.0948549306548356	40	27	1
21	1.6551544574170385	83	5	1
21	1.2019907617123824	31	10	1
21	1.2197956539464385	27	16	1
21	0.985836451156147	40	9	1
21	1.020570585186519	57	11	1
21	1.221094535429087	44	14	1
21	1.207974373036942	30	10	1
21	1.3080758122446403	36	10	1
21	1.6449239414694372	65	8	1
21	1.1764509572782853	15	1	1
21	0.930101300793966	60	12	1
21	0.741675920766179	14	17	1
21	0.9769340050391189	27	5	1
21	0.9481980765072691	47	12	1
21	1.0961684063114463	31	6	1
21	0.882363757763148	25	17	1
21	0.8902446117028122	60	19	1
21	1.0923739210812378	41	8	1
21	0.7752425208795637	25	10	1
21	0.6996592939285987	46	6	1
21	0.9216220857218458	26	23	1
21	1.3487935575995722	41	6	1
21	0.7996293855706358	22	15	1
21	0.9232420390316657	48	12	1
21	1.0532761290361257	21	7	1
21	1.1955547309949899	43	14	1
21	1.7275269660962884	67	21	1
21	0.8670398751026898	18	5	1
21	1.1110544637530344	12	20	1
21	0.5760320462936066	27	24	1
21	1.076174387983039	64	9	1
21	1.0064142364430482	30	6	1
21	1.229865633980454	78	13	1
21	2.285900061895462	74	15	1
21	1.1748310039684653	27	5	1
21	1.6383565631863837	53	61	1
21	0.7276655137623315	43	10	1
21	0.9356470868996557	59	9	1
21	1.3123081226937192	115	6	1
21	0.8032633348872588	28	8	1
21	1.2394831946216367	14	40	1
21	0.6701644683507072	7	12	1
21	1.1631702589725548	52	9	1
21	1.0630542255908941	73	7	1
21	1.0739852618886878	19	6	1
21	1.0221759443223766	22	4	1
21	1.3361112204262977	35	10	1
21	0.9980955572845136	32	5	1
21	1.1132581840213478	40	6	1
21	1.334359919550817	58	14	1
21	0.8844069421178757	21	20	1
21	1.292022220886065	68	11	1
21	1.1472480151796405	32	12	1
21	0.4563744139763712	26	1	1
21	1.1151554266364523	31	13	1
21	0.9133034065633113	24	6	1
21	1.1065302698247086	15	14	1
21	1.225341440052128	58	12	1
21	0.8280734306232388	20	9	1
21	0.5907721619955711	22	6	1
21	1.3317329682375953	23	10	1
21	0.8485052741705165	28	9	1
21	1.2262024963159064	39	15	1
21	1.0535534183414101	50	9	1
21	1.309987649033707	41	3	1
21	1.0100773741075957	44	8	1
21	1.1208325603078029	21	23	1
21	0.9511169112997373	1	13	1
21	1.342532656969728	109	7	1
21	0.40717745354931906	5	16	1
21	1.3785656724827482	17	5	1
21	1.2475099903009244	46	14	1
21	1.3794413229204887	18	21	1
21	1.0996710080624084	33	5	1
21	1.0831795914849627	68	25	1
21	0.7915879957173858	31	4	1
21	1.3066309890223686	50	11	1
21	1.0843617195759123	23	17	1
21	1.7353932258619902	96	11	1
21	1.0383754774205753	33	16	1
21	0.5969163092337167	9	4	1
21	0.9318380074954846	25	15	1
21	0.8515700507026082	25	4	1
21	1.0161923329978166	9	33	1
21	0.9859823928957704	28	14	1
21	1.0609964470622042	44	2	1
21	0.721696496611734	29	6	1
21	1.492852648781842	81	12	1
21	0.6475580928830407	45	4	1
21	0.8702505933744048	16	8	1
21	0.8906824369216825	17	16	1
21	1.3703929350638373	56	19	1
21	0.8206304019024449	30	8	1
21	0.6873855936262698	48	9	1
21	0.6436030717392462	30	4	1
21	1.0434834383073948	39	8	1
21	1.1733715865722312	26	20	1
21	0.7678140863327321	13	6	1
21	0.5820156576181664	62	3	1
21	0.959143706979025	67	11	1
21	1.063477456635802	62	21	1
21	0.9865807540282264	57	10	1
21	0.618355150784396	25	8	1
21	1.0067061199222949	50	10	1
21	1.0061223529638013	44	8	1
21	1.1700149265608928	38	8	1
21	0.6657862161620048	56	8	1
21	0.9055684943632705	25	8	1
21	1.0374998269828348	19	22	1
21	0.9108369911636757	21	14	1
21	1.5439176634760738	85	7	1
21	0.3511358255339289	24	9	1
21	1.116177018813816	40	9	1
21	0.6948432165210261	22	2	1
21	0.7622537060530801	13	5	1
21	0.809684771430689	32	2	1
21	0.5236389617688016	31	12	1
21	0.9365081431634338	23	10	1
21	0.5844966671917644	6	6	1
21	0.762122358487419	30	4	1
21	0.7364220181397362	30	0	1
21	1.116600249858724	24	12	1
21	0.9925497711788239	80	18	1
21	0.8959363395481253	66	20	1
21	0.9127196396048177	26	2	1
21	1.6625682977899077	51	4	1
21	1.0449428557036289	25	8	1
21	0.418852792719192	5	12	1
21	0.4016316674436294	17	2	1
21	1.099962891541655	43	3	1
21	0.9899228198656026	44	6	1
21	1.2619728166976045	38	9	1
21	1.2107326719158247	27	19	1
21	0.9961983146694092	25	8	1
21	0.8412227813633082	33	3	1
21	0.8145008488382615	23	5	1
21	1.3113011246903177	41	5	1
21	1.8296861838326766	60	24	1
21	1.1678258004665416	36	6	1
21	0.9249787457331843	41	2	1
21	0.9181194839708839	8	6	1
21	1.1412644038550805	48	25	1
21	0.6476894404487018	16	4	1
21	0.6109267162375643	11	4	1
21	0.8053211134159489	2	5	1
21	0.8229654697364194	27	13	1
21	0.544654572274573	42	6	1
21	0.9372378518615508	79	8	1
21	0.9786853059145998	47	8	1
21	1.2634176399198764	13	12	1
21	0.7136551067584839	20	5	1
21	0.9181194839708839	30	7	1
21	1.0142950903827124	33	5	1
21	0.9775323661715749	35	6	1
21	0.7835612000380981	53	7	1
21	0.7476741262647012	36	9	1
21	0.8998913606919198	44	12	1
21	0.7764246489705133	26	3	1
21	0.9817500824466915	41	9	1
21	1.1529397430249535	41	7	1
21	1.3422261793165187	48	11	1
21	0.7702805017323677	8	13	1
21	1.1361564429682611	34	13	2
21	1.069329720394701	45	16	2
21	1.2766983382256067	48	13	2
21	0.7962581313853351	31	10	2
21	0.4969462175916797	42	10	2
21	0.8407703619704756	31	8	2
21	0.6428733630411292	43	9	2
21	1.1234741057949866	58	11	2
21	1.18358750834587	58	14	2
21	0.9740151702466506	24	4	2
21	0.5750104541162426	29	4	2
21	1.1427238212513147	58	5	2
21	0.6668078083393687	34	6	2
21	1.1900235390632625	42	7	2
21	1.0220300025827531	63	11	2
21	1.066980058386764	26	16	2
21	1.4064697330987446	62	7	2
21	0.9206004935444819	26	9	2
21	0.9799987815712106	19	8	2
21	0.7031473015055982	5	14	2
21	0.786334093090943	21	4	2
21	1.1379223380177046	44	8	2
21	0.6889909527621273	70	1	2
21	0.8865960682122269	33	10	2
21	0.915638474397286	29	14	2
21	0.9679002113564297	28	7	2
21	0.5750104541162426	32	13	2
21	1.470946793664368	67	6	2
21	1.3807693927510618	53	13	2
21	1.1653447908929435	30	13	2
21	1.304587804667641	62	10	2
21	1.2927665237581445	34	4	2
21	0.6545487022110021	28	6	2
21	1.147393956919264	49	15	2
21	1.1021520176360062	30	11	2
21	1.258309679033057	75	51	2
21	1.2898330947917138	26	6	2
21	1.130464715122948	47	10	2
21	1.0659730603833624	42	27	2
21	0.8442875578953999	22	3	2
21	0.8858663595141099	34	16	2
21	1.348355732380702	36	9	2
21	1.0898929115076397	17	10	2
21	1.1576098786929028	43	20	2
21	1.2691093677651895	40	12	2
21	1.2048950023308882	32	6	2
21	1.492254287649386	40	16	2
21	0.9724098111107932	33	9	2
21	1.0954532917872917	23	10	2
21	1.3553609358826257	73	27	2
21	0.9762042963410018	42	14	2
21	1.2304348067649853	47	7	2
21	0.6800885066450992	33	4	2
21	1.1935115466402622	14	27	2
21	1.2950869974181567	37	31	2
21	0.8679155255404303	36	3	2
21	1.0837633584434563	36	3	2
21	2.148554290735869	98	16	2
21	0.8422297793667097	24	16	2
21	0.9921119459599538	30	7	2
21	1.0313702739186514	31	14	2
21	1.590633614329528	31	16	2
21	0.6203983351391238	51	2	2
21	1.23320769981783	66	18	2
21	0.6873855936262698	22	9	2
21	0.3896644447945096	43	5	2
21	0.8740450786046136	55	10	2
21	1.0903307367265098	56	3	2
21	1.089309144549146	47	9	2
21	0.2597762965296731	6	9	2
21	0.47693760508930994	26	4	2
21	1.1961384979534835	47	6	2
21	1.2438760409843015	31	10	2
21	1.222553952825321	40	9	2
21	1.3632563839962524	48	5	2
21	0.8092469462118187	13	11	2
21	1.0614342722810743	42	28	2
21	1.1879657605345724	30	23	2
21	1.3524421010901575	50	7	2
21	1.0901993891608488	33	6	2
21	0.8432513715440736	39	6	2
21	1.087718379587251	44	4	2
21	0.8599033240351049	23	16	2
21	1.184185869478326	49	7	2
21	1.3886356525167638	41	5	2
21	0.8668939333630664	40	10	2
21	1.05953702966597	48	7	2
21	2.488613138232381	64	21	2
21	0.5275793887386339	5	18	2
21	1.15441375459515	46	2	2
21	0.8222503552122646	17	3	2
21	1.5706395960011206	116	7	2
21	1.345145014108987	48	10	2
21	0.8639750985705982	18	20	2
21	1.4083377873659244	32	6	2
21	1.3861546429431657	66	18	2
21	1.7444416137186418	47	4	2
21	0.6990609327961428	20	14	2
21	2.153516309883065	130	19	2
21	1.6154437100655081	75	17	2
21	1.201844819972759	21	21	2
21	0.828379908276448	35	3	2
21	0.7893988696230346	45	4	2
21	1.2098570214780842	45	13	2
21	1.1025898428548766	28	7	2
21	0.7845973863894244	40	11	2
21	1.7427049070171232	49	6	2
21	1.3239834618635922	31	5	2
21	0.4334469666815332	24	17	2
21	1.2117542640931886	35	11	2
21	1.1261010571082082	25	4	2
21	1.1867982266175852	52	7	2
21	0.6398085865090375	10	1	2
21	1.2777199304029707	50	9	2
21	1.1961384979534835	38	23	2
21	1.5691655844309242	40	10	2
21	0.5310819904895957	72	16	2
21	0.5150283991310204	35	11	2
21	1.3528799263090279	62	7	2
21	0.9864202181146406	51	8	2
21	1.2005313443161483	48	3	2
21	1.8225350385911294	47	5	2
21	1.2621041642632655	49	6	2
21	0.8593049629026489	8	12	2
21	1.454309435347299	59	10	2
21	1.3460206645467274	21	8	2
21	1.3987056325507792	133	22	2
21	1.623616447484419	16	12	2
21	0.7545187938530392	8	2	2
21	0.7632752982304439	26	1	2
21	1.0745836230211439	27	7	2
21	1.3613445472071857	55	4	2
21	0.6120796559805893	39	3	2
21	0.8788611560121862	35	6	2
21	0.5982151907163652	20	10	2
21	1.0944316996099277	35	0	2
21	0.8994389412990872	33	6	2
21	1.4963406563588417	86	4	2
21	0.7047526606414558	27	16	2
21	0.9111142804689601	25	0	2
21	1.1666582665495544	32	7	2
21	0.8280880247972011	50	7	2
21	0.47563872360666154	30	6	2
21	0.815974860408458	21	6	2
21	1.2013924005799264	24	33	2
21	1.3387235775655568	100	9	2
21	0.6494407413241827	24	2	3
21	0.49474249732336617	8	14	3
21	0.9948848390127986	68	14	3
21	1.111638230711528	33	11	3
21	0.7977321429555315	52	11	3
21	0.6120942501545517	7	12	3
21	1.2246117313540112	27	8	3
21	0.6202523933995003	40	4	3
21	1.0631855731565554	54	13	3
21	0.6014259089880802	9	3	3
21	1.1208325603078029	53	17	3
21	0.9972199068467731	10	18	3
21	0.47868890596479086	6	3	3
21	0.544654572274573	35	8	3
21	0.5518057175161202	20	5	3
21	0.3181529923790378	9	2	3
21	0.5494706496821457	30	5	3
21	0.8777082162691612	17	4	3
21	1.0424764403039932	29	10	3
21	1.3664671022679675	41	5	3
21	0.5375034270330258	12	2	3
21	0.9843770337599129	61	9	3
21	0.9737232867674038	27	6	3
21	0.847629623732776	29	4	3
21	0.7858962678720728	15	6	3
21	1.2327844687729221	52	4	3
21	0.9162222413557796	53	12	3
21	0.6139768985956936	11	4	3
21	0.47169829663682944	25	6	3
21	0.8739137310389524	30	7	3
21	1.2886801550486888	44	6	3
21	1.0656665827301532	33	9	3
21	0.6608387911887712	49	3	3
21	1.3350750340749715	35	18	3
21	0.8829475247216416	26	6	3
21	1.0201327599676489	38	14	3
21	1.1322160159984291	38	8	3
21	0.8491036353029725	32	8	3
21	1.0976424178816429	44	9	3
21	1.137469918624872	41	10	3
21	0.6456608502679363	14	1	3
21	0.8537737709709217	79	3	3
21	1.7197920538962475	73	22	3
21	0.5442167470557028	4	8	3
21	0.956064336272971	15	6	3
21	0.519844476538593	10	4	3
21	0.8146467905778849	26	4	3
21	1.353609635007145	15	3	3
21	0.9162222413557796	19	11	3
21	1.3382857523466867	36	6	3
21	0.9664261997862332	46	11	3
21	0.7024175928074812	43	1	3
21	1.2571421451160696	27	13	3
21	0.8378515271780074	32	7	3
21	0.4814617990176357	17	4	3
21	0.6125320753734218	6	3	3
21	0.5777833471690875	21	5	3
21	0.8668939333630664	31	7	3
21	0.9077576204576217	42	9	3
21	1.102312553549592	26	9	3
21	0.9670099667447268	30	9	3
21	1.2936275800219226	47	11	3
21	0.7653330767591341	24	11	3
21	0.6221496360146047	43	3	3
21	0.8636832150913513	29	5	3
21	0.5954422976635203	13	6	3
21	0.8041389853249993	20	8	3
21	0.29363478012230465	0	4	3
21	1.1533775682438239	49	7	3
21	0.9673164443979361	25	7	3
21	0.894039096933021	60	5	3
21	1.0500508165904483	19	18	3
21	1.7418292565793827	73	20	3
21	2.140542089230544	116	14	3
21	0.5408746812183266	12	11	3
21	1.3924301377469723	57	9	3
21	0.4363658014740014	23	1	3
21	0.7006662919320003	41	4	3
21	0.8010742087929076	18	1	3
21	0.7879394522268005	30	4	3
21	1.3301130149277756	38	4	3
21	0.9912362955222133	32	10	3
21	0.7828314913399811	18	8	3
21	1.3496838022112752	43	11	3
21	0.9134639424768971	31	3	3
21	1.6415672814580988	44	8	3
21	0.7021257093282344	28	9	3
21	0.7968418983438287	19	25	3
21	1.165797210285776	24	0	3
21	0.6735211283620457	9	34	3
21	1.3143513070484472	62	9	3
21	0.504958419097005	36	2	3
21	0.26999221830331194	4	6	3
21	0.3496764081376948	27	2	3
21	1.2057706527686287	43	24	3
21	0.7734912200040828	37	7	3
21	0.6485650908864422	21	8	3
21	0.9325677161936017	25	19	3
21	0.7289789894189421	29	7	3
21	1.2590539819051363	17	21	3
21	0.7691129678153804	30	7	3
21	0.6098905298862382	29	14	3
21	1.1552894050328906	31	16	3
21	0.622587461233475	26	2	3
21	1.2623960477425125	39	10	3
21	1.1806686735534018	11	10	3
21	0.9983874407637604	33	9	3
21	0.8547953631482855	9	8	3
21	0.7842909087362152	18	4	3
21	1.1138419509798416	69	18	3
21	0.7701345599927443	16	8	3
21	0.9734459974621194	32	6	3
21	0.958545345846569	25	9	3
21	1.1161624246398538	31	8	3
21	1.5852191757894996	48	16	3
21	0.9818960241863149	41	5	3
21	0.4338847919004034	1	4	3
21	0.9197248431067414	51	13	3
21	0.9067360282802578	30	11	3
21	0.6897206614602444	33	9	3
21	1.3395992280032973	53	26	3
21	1.4282004581286707	74	20	3
21	1.3558133552754583	73	8	3
21	1.0821725934815611	31	12	3
21	1.4182764198342785	29	37	3
21	0.756561978207767	35	15	3
21	1.2015383423195498	43	10	3
21	0.9897914722999415	10	17	3
21	0.5979233072371183	32	21	3
21	0.688845011022504	36	6	3
21	0.5878533272031029	17	4	3
21	1.1625718978400987	31	17	3
21	1.2202188849913465	35	6	3
21	1.3102649383389915	38	9	3
21	0.6082851707503806	36	2	3
21	0.6208361603579939	43	11	3
21	1.213359623229046	16	19	3
21	0.8917040290990463	46	9	3
21	0.6936610884300765	36	6	3
21	0.6012799672484568	10	5	3
21	1.2837035417275307	28	5	3
21	0.9975263844999823	23	7	3
21	0.808531831687664	2	9	3
21	0.9382740382128771	25	4	3
21	1.0678703029984669	19	13	3
21	0.7823936661211109	15	12	3
21	1.358279770675094	52	10	3
21	1.3981364597662478	60	8	3
21	1.069461067960362	26	7	3
21	0.8009282670532842	19	4	3
21	0.8304084984572134	43	6	3
21	1.4779519971662918	30	49	3
21	1.2393518470559757	2	27	3
21	1.254077368583978	29	6	3
21	1.548456451578362	71	12	3
21	0.8314300906345773	24	29	3
21	1.2386221383578586	53	8	3
21	0.8917040290990463	33	6	3
21	1.2861845513011285	25	15	3
21	1.0646449905527895	52	12	3
21	1.318583617497526	77	26	3
21	0.9328595996728485	27	28	3
21	0.9105305135104665	11	4	3
21	1.4083377873659244	43	3	3
21	0.7775921828875006	16	5	3
21	1.1542678128555266	36	8	3
21	0.7518918425398178	19	5	3
21	1.0363468872398098	10	10	3
21	0.5354602426782981	14	9	3
21	1.0408564869941732	13	20	3
21	1.3492313828184426	59	7	3
21	0.6627360338038756	37	5	3
21	0.6780453222903714	34	22	3
21	0.7425661653778818	15	10	3
21	1.1968682066516005	34	12	3
21	0.8835458858540977	14	7	3
21	1.0423304985643698	20	13	3
21	1.4159267578263417	48	21	3
21	0.426894182572442	48	8	3
21	1.1981816823082112	20	9	3
21	0.27772713050335274	3	2	3
25	0.6545487022110021	24	7	1
25	0.7953824809475946	19	7	1
25	0.8612022055177533	18	12	1
25	0.9165287190089887	28	7	1
25	0.6932232632112063	30	10	1
25	1.5026307453366108	17	13	1
25	0.9417620457898767	11	6	1
25	0.5682971340935657	21	17	1
25	1.5249598314989927	55	9	1
25	1.5703477125218739	58	4	1
25	1.1748310039684653	45	9	1
25	1.7247540730434436	32	10	1
25	1.5920784375517998	30	10	1
25	0.9135952900425581	17	11	1
25	1.029764914782794	33	7	1
25	1.014878857341206	27	7	1
25	1.1713429963914659	27	18	1
25	1.3930284988794284	13	13	1
25	0.9400253390883581	26	1	1
25	1.2942259411543786	28	10	1
25	1.4312652346607624	23	21	1
25	1.2359951870446373	25	7	1
25	1.262250106002889	15	9	1
25	1.0302173341756267	25	7	1
25	1.2209485936894635	54	4	1
25	1.2254873817917515	27	2	1
25	0.9427836379672405	18	8	1
25	0.8917040290990463	8	8	1
25	1.3991434577696493	18	11	1
25	1.4807248902191366	37	5	1
25	1.8184340757077115	23	6	1
25	0.7107362719660156	16	7	1
25	1.1939493718591323	32	13	1
25	1.2390453694027665	25	10	1
25	0.729270872898189	26	4	1
25	1.069752951439609	33	8	1
25	0.9583994041069456	16	12	1
25	0.9713882189334292	40	4	1
25	1.3998877606417288	51	9	1
25	0.842244373540672	12	17	1
25	1.865587851780036	37	21	1
25	1.151932745021552	4	13	1
25	0.8295474421934352	51	4	1
25	1.621558668955729	42	44	1
25	0.5634810566859931	20	4	1
25	1.3712685855015776	36	12	1
25	1.0183814590921678	23	13	1
25	0.6266738299429304	5	13	1
25	0.8911202621405527	10	4	1
25	0.8203531125971604	11	14	1
25	1.1355726760097675	27	6	1
25	1.4947352972229841	58	23	1
25	0.888055485608461	30	13	1
25	0.5005801669083026	17	3	1
25	1.8931708405688608	27	2	1
25	0.7656249602383809	9	6	1
25	0.8476442179067384	19	9	1
25	1.4595779321477043	44	35	1
25	0.8817799908046544	12	7	1
25	1.0693151262207385	15	25	1
25	1.1922126651576137	30	20	1
25	0.9087792126349855	76	2	1
25	0.7189090093849267	13	9	1
25	0.9239571535558204	9	8	1
25	0.9160908937901185	27	4	1
25	1.540283714159451	31	6	1
25	0.806182169679727	16	6	1
25	1.4138981676455764	7	8	1
25	1.0628936896773085	32	12	1
25	0.9042550187066598	20	16	1
25	0.9319839492351081	31	18	1
25	1.4271642717773445	24	29	1
25	0.9872958685523812	26	10	1
25	0.7454704059963877	18	3	1
25	1.1662350355046465	29	1	1
25	0.8019498592306481	16	3	1
25	0.9890471694278621	15	3	1
25	0.45139780065521284	4	2	1
25	1.2294132145876213	22	23	1
25	1.2691093677651895	42	4	1
25	0.6866704791021151	13	23	1
25	1.1087193959190598	12	5	1
25	0.9346109005483294	26	9	1
25	0.5750104541162426	6	1	1
25	1.4150511073886012	15	2	1
25	1.6418591649373455	26	6	1
25	0.751599959060571	18	12	1
25	0.936945968382304	11	2	1
25	1.2301429232857384	17	13	1
25	1.0665422331678938	16	6	1
25	1.1869441683572086	22	11	1
25	1.2704374375957626	19	9	1
25	0.908925154374609	9	6	1
25	0.529768514832985	7	3	1
25	1.0255471985076774	5	7	1
25	1.5694720620841334	15	3	1
25	1.6821244908994448	17	5	1
25	0.8274896636647452	7	3	1
25	1.1333835499154163	10	11	1
25	1.2783036973614643	7	1	1
25	1.0614342722810743	20	12	1
25	0.7521837260190647	20	1	1
25	1.1018601341567595	23	8	1
25	0.9499347832087877	15	11	1
25	1.1263783464134927	16	7	1
25	1.508891645966455	26	4	1
25	0.788085393966424	8	1	1
25	1.270714726901047	43	15	1
25	1.171474343957127	15	3	1
25	2.6039071125348765	61	12	1
25	0.7663400747625356	9	6	1
25	1.2396291363612602	25	5	1
25	1.0261163712922088	15	5	1
25	1.0440817994398506	24	6	1
25	0.8987238267749325	8	7	1
25	1.1981816823082112	19	16	1
25	0.6564459448261065	11	5	1
25	1.4505149501170904	33	14	1
25	1.038959244379069	4	3	1
25	1.0844930671415733	21	14	1
25	0.5659620662595911	12	2	1
25	0.7616699390945865	12	3	1
25	0.6392248195505439	4	4	1
25	0.9405945118728893	13	7	1
25	0.5284550391763743	10	2	1
25	1.3867384099016593	36	16	1
25	0.9835159774961347	15	10	1
25	0.973431403288157	25	6	1
25	1.2377318937461559	18	4	1
25	0.7476595320907389	11	7	1
25	1.412307402683681	18	11	1
25	0.6644727405053942	8	2	1
25	1.498106551408285	17	10	1
25	0.6419977126033887	11	6	1
25	0.7542415045477547	17	6	1
25	0.3647084073189062	6	1	1
25	1.1396590447192232	25	12	1
25	0.6333871499656074	5	3	1
25	0.9992630912015009	13	4	1
25	0.6114958890220956	8	0	1
25	1.0385214191601988	5	15	1
25	1.0877037854132885	15	5	1
25	1.0318080991375218	21	2	1
25	0.9769340050391189	21	10	1
25	1.1599595407008396	23	5	1
25	1.435789428589088	62	0	1
25	1.3973921568941685	22	4	1
25	1.673951753480534	15	3	1
25	0.7761181713173042	25	19	1
25	0.6329493247467372	9	7	2
25	1.1265242881531161	16	8	2
25	1.2390453694027665	52	9	2
25	1.3492313828184426	23	18	2
25	1.7232946556472095	34	29	2
25	0.4579797731122287	53	8	2
25	1.0913669230778362	20	22	2
25	1.450967369509923	10	10	2
25	0.32107182717150606	43	8	2
25	0.499996399949809	17	3	2
25	1.1678258004665416	5	7	2
25	0.9881715189901216	25	17	2
25	1.5163492688612115	26	6	2
25	0.884713419771085	20	25	2
25	1.2891033860935968	37	12	2
25	2.064360501147123	46	28	2
25	1.7265053739189244	62	29	2
25	1.4464431755815972	29	10	2
25	0.86311404230682	16	3	2
25	1.8600420656743464	53	14	2
25	1.2078284312973189	12	9	2
25	1.1783336057194271	8	13	2
25	1.1179137255153346	36	18	2
25	1.0430602072624868	11	6	2
25	1.8047301463570733	19	21	2
25	1.1971600901308475	17	6	2
25	1.3368409291244148	34	12	2
25	1.221692896561543	14	20	2
25	1.1367548041007172	13	15	2
25	1.9452574474404565	22	15	2
25	1.0627623421116474	21	31	2
25	1.522916647144265	31	27	2
25	2.057647181124446	95	30	2
25	1.2359805928706749	30	10	2
25	1.6092995628273625	73	30	2
25	1.0011749279905675	12	22	2
25	1.8041463793985795	94	58	2
25	0.9211842605029755	4	17	2
25	1.1463723647419	28	25	2
25	1.528739722555239	35	18	2
25	1.1630243172329313	11	14	2
25	0.7959662479060882	5	9	2
25	1.6396700388429943	28	13	2
25	1.279909056497322	15	14	2
25	0.8842755945522147	12	9	2
25	1.3162631438375139	13	29	2
25	1.2232836615234381	29	4	2
25	1.2044717712859803	12	31	2
25	1.176144479625076	8	5	2
25	1.1215768631798824	18	20	2
25	1.0731096114509473	38	15	2
25	0.3385848359263155	31	15	2
25	0.31231532279410135	35	24	2
25	1.6167425915481564	38	3	2
25	1.3038435017955614	42	9	2
25	1.3126000061729661	27	20	2
25	1.2952329391577801	42	33	2
25	1.3701156457585528	11	12	2
25	1.4784044165591244	42	18	2
25	1.2340979444295328	13	7	2
25	1.4519889616872867	29	35	2
25	0.5020395843045368	25	9	2
25	1.1135354733266323	18	25	2
25	0.8187331592873405	9	5	2
25	0.9532914432201262	12	13	2
25	1.2874980269577394	20	10	2
25	0.7078174371735475	28	25	2
25	0.5887435718148057	7	3	2
25	1.3644093237392774	47	11	2
25	1.8543503378290334	60	15	2
25	1.4637956484228207	37	19	2
25	1.0779256888585198	12	30	2
25	1.0852227758396904	18	8	2
25	0.9477456571144365	14	10	2
25	0.5628972897274995	12	17	2
25	1.6730906972167556	4	15	2
25	1.6091682152617013	29	19	2
25	0.866747991623443	15	4	2
25	0.7858962678720728	6	23	2
25	0.8029860455819743	13	27	2
25	1.4518430199476633	18	7	2
25	0.8064740531589738	12	15	2
25	0.8527375846195954	15	19	2
25	1.187688471229288	34	11	2
25	1.4182618256603163	12	9	2
25	0.46628385809680084	51	10	2
25	0.7297086981170592	32	3	2
25	1.2549530190217184	30	13	2
25	1.0373538852432114	26	5	2
25	0.5789508810860748	30	8	2
25	0.5567823308372786	7	8	2
25	0.6368897517165693	25	11	2
25	1.6227262028727163	29	9	2
25	0.8615086831709625	29	11	2
25	1.2418182624556113	20	10	2
25	0.7316205349061259	12	8	2
25	1.4909554061667378	33	11	2
25	0.6052203942182889	21	21	2
25	1.291292512187948	31	11	2
25	1.0601207966244637	10	7	2
25	0.7171723026834081	18	2	2
25	1.2155633434973596	17	16	2
25	1.0226283637152092	34	7	2
25	0.8175656253703532	25	26	2
25	0.8158143244948722	18	10	2
25	0.8454404976384248	6	13	2
25	1.1228757446625308	13	14	2
25	1.1732402390065702	44	1	2
25	1.3521502176109108	28	12	2
25	0.9613182388994138	9	18	2
25	1.5735438366196266	30	19	2
25	1.075021448240014	22	33	2
25	1.0914982706434972	32	7	2
25	1.473296455672305	34	16	2
25	0.5239308452480486	35	4	2
25	1.2713130880335028	29	6	2
25	0.9063127972353499	25	18	2
25	0.8435432550233205	32	16	2
25	1.3598851298109516	19	9	2
25	1.1022979593756297	23	5	2
25	1.2113310330482807	18	11	2
25	0.9605885302012968	18	13	2
25	1.3013624922219633	42	12	2
25	0.8282193723628622	31	2	2
25	0.9332974248917187	28	8	2
25	1.1474085510932264	9	14	2
25	0.8593049629026489	25	16	2
25	0.6333871499656074	15	13	2
25	0.8845528838574992	52	8	2
25	0.285607984443017	0	0	3
25	1.5693115261705475	56	6	3
25	0.8572617785479212	35	9	3
25	0.7667778999814059	22	14	3
25	1.052094000945176	18	38	3
25	1.2263484380555298	9	7	3
25	0.6240468786297091	57	9	3
25	0.9500953191223734	30	9	3
25	0.6542714129057177	56	6	3
25	0.7867719183098133	7	13	3
25	0.6330952664863606	15	10	3
25	0.853190004012428	21	13	3
25	1.2612431079994875	34	17	3
25	1.0805526401717414	38	4	3
25	1.1193877370855312	46	14	3
25	0.8019644534046104	7	17	3
25	0.5001423416894324	11	8	3
25	1.0302027400016642	37	39	3
25	0.8199006932043278	22	3	3
25	1.506410636392857	13	20	3
25	0.9605885302012968	14	11	3
25	0.9265841048690419	7	19	3
25	0.9535979208733354	45	34	3
25	0.8623697394347406	8	13	3
25	0.8696814205898735	15	18	3
25	2.0774806635392675	5	11	3
25	0.5115257973800585	6	17	3
25	0.9057144361028939	26	12	3
25	1.1741158894443107	76	10	3
25	0.2602141217485433	17	6	3
25	1.1758671903197915	6	11	3
25	0.8222357610383023	10	18	3
25	0.6825695162186972	6	8	3
25	1.2910152228826635	43	11	3
25	1.6298773481142634	46	12	3
25	0.8863041847329801	16	7	3
25	0.8423757211063332	8	10	3
25	0.8991470578198404	7	16	3
25	0.49474249732336617	3	4	3
25	0.8582979648992474	14	17	3
25	0.674688662279033	21	7	3
25	0.8134938508348599	11	13	3
25	0.7758262878380574	5	1	3
25	1.020439237620858	19	17	3
25	1.2658986494934743	34	3	3
25	0.8854285342952397	38	15	3
25	1.7209595878132349	35	41	3
25	1.4101036824153677	29	17	3
25	1.2164243997611377	15	4	3
25	1.4043973603960922	43	10	3
25	1.2065003614667458	24	15	3
25	0.6472662094037939	6	19	3
25	0.6360141012788288	8	13	3
25	0.9718260441522995	8	22	3
25	0.7662087271968745	8	24	3
25	0.9217680274614692	31	0	3
25	0.8664561081441962	11	12	3
25	1.59457404129936	28	7	3
25	1.1698835789952318	24	16	3
25	1.0534074766017867	21	4	3
25	1.5675748194690289	42	38	3
25	0.8044308688042461	11	19	3
25	0.8563861281101807	18	5	3
25	1.0083114790581524	22	4	3
25	1.877992899648026	24	8	3
25	0.2749542374505079	0	1	3
25	1.159507121308007	23	6	3
25	1.2146730988856569	36	8	3
25	1.545975442004764	35	17	3
25	0.9017740091330618	13	2	3
25	1.7009655694848274	69	31	3
25	1.1441978328215112	27	14	3
25	1.2669348358448005	35	6	3
25	1.1806686735534018	17	7	3
25	0.36193551426606135	9	9	3
25	0.815376499276002	9	14	3
25	1.1500209082324853	36	9	3
25	0.9388432109974084	14	28	3
25	1.2742173286520089	35	7	3
25	1.3436855967127528	53	20	3
25	1.258309679033057	40	8	3
25	1.2686861367202815	18	29	3
25	1.2196351180328528	18	24	3
25	1.2947951139389098	31	17	3
25	0.8892376136994107	13	8	3
25	0.6652170433774736	10	10	3
25	1.183164277300962	7	6	3
25	1.143760007602641	21	23	3
25	0.7034391849848451	12	9	3
25	0.9007524169556979	19	9	3
25	0.754080968634169	34	8	3
25	0.9044009604462832	6	17	3
25	1.713224675613194	16	14	3
25	0.9083559815900777	0	14	3
25	1.0433374965677713	34	2	3
25	1.2472181068216777	27	13	3
25	2.004524387901524	22	29	3
25	2.373450511495547	68	11	3
25	1.1025898428548766	29	12	3
25	0.5220336026329442	11	3	3
25	1.3758073736038658	41	9	3
25	1.3480784430754176	25	16	3
25	1.2286835058895043	33	8	3
25	1.1904467701081705	5	10	3
25	1.129005297726714	34	13	3
25	1.3898177806077134	21	10	3
25	0.8934699241484897	7	3	3
25	1.2176065278520873	44	10	3
25	0.6943907971281935	37	10	3
25	1.2802009399765688	50	8	3
25	1.0405646035149265	8	9	3
25	1.901051694508525	27	12	3
25	1.3339075001579843	17	39	3
25	0.8593195570766113	23	10	3
25	0.6733751866224222	30	1	3
25	0.6376340545886487	3	12	3
25	1.1209930962213888	17	4	3
25	1.2718822608180342	16	11	3
25	0.9954686059712922	32	16	3
25	1.2119148000067743	26	7	3
25	0.30501823581293075	3	2	3
25	0.6202523933995003	23	6	3
25	1.2676499503689553	24	13	3
25	0.9093629795934792	11	36	3
25	1.0716501940547132	8	8	3
25	0.8295328480194729	8	13	3
25	1.5602777324878583	43	22	3
25	1.558088606393507	26	15	3
25	1.0121205584623234	27	9	3
25	0.9763502380806253	53	5	3
25	1.341511064792364	15	27	3
25	0.9509563753861516	22	4	3
25	0.7092768545697816	45	7	3
25	1.063477456635802	23	3	3
25	0.8254464793100174	48	7	3
25	1.1543991604211876	39	4	3
25	1.6942376552881881	6	19	3
25	1.026554196511079	52	10	3
25	1.0043710520883202	29	7	3
25	1.0299108565224173	8	10	3
25	1.73451757542425	43	18	3
25	1.8425144627455745	38	8	3
25	1.6217046106953523	98	55	3
25	1.9254093708516724	19	6	3
25	0.7507243086228306	12	10	3
25	1.770579779285195	75	25	3
25	0.7851665591739557	24	17	3
25	1.0509264670281886	32	21	3
25	0.8231114114760428	27	1	3
25	0.8177115671099766	7	9	3
25	1.708394004031659	35	13	3
25	1.3275006577885164	27	6	3
25	1.1649069656740734	23	11	3
25	1.0309324486997813	20	6	3
25	1.4264345630792274	38	36	3
25	0.7615385915289253	10	16	3
25	0.9242636312090295	13	3	3
25	1.7600719740323092	24	10	3
25	0.2510197921522684	1	1	3
25	1.1252108124965052	20	4	3
25	0.8860123012537333	9	2	3
25	1.4540321460420145	36	15	3
25	1.619676020514587	62	24	3
25	0.975912412861755	26	10	3
25	1.2097256739124231	32	4	3
25	0.3400442533225496	6	8	3
25	1.2048950023308882	18	5	3
25	0.8410622454497224	8	12	3
25	1.0732555531905708	30	7	3
25	1.1609665387042412	18	11	3
25	0.8593049629026489	13	24	3
25	1.4189915343584334	26	13	3
25	0.8943309804122678	33	2	3
25	1.045979042054955	24	5	3
25	0.812895489702404	22	6	3
25	0.835822936997242	3	4	3
25	2.0325306077352567	36	12	3
25	0.6713320022676945	6	5	3
25	0.6004043168107164	17	20	3
25	0.7794748313286427	17	3	3
25	0.7190549511245502	26	8	3
25	1.0147329156015825	49	9	3
25	0.8880700797824235	9	7	3
25	1.1738240059650638	28	13	3
25	0.44074405366270375	34	12	3
25	0.6812560405620864	13	16	3
25	0.803701160106129	21	5	3
25	0.39112386219074374	4	6	3
25	0.6313439656108797	3	13	3
25	0.5195525930593462	24	3	3
25	1.1290198919006764	12	17	3
25	1.1977584512633033	21	10	3
25	1.3142053653088237	28	1	3
25	0.7162820580717053	23	15	3
25	0.6687050509544731	25	2	3
25	1.1202487933493093	21	11	3
25	0.7983013157400628	11	16	3
25	1.95780843704807	15	3	3
25	0.7022716510678578	13	9	3
25	0.8683679449332629	33	9	3
25	0.5777833471690875	39	6	3
25	1.3334842691130764	28	19	3
25	0.9480521347676457	31	7	3
25	1.3423867152301046	21	5	3
25	0.9100926882915963	14	0	3
25	0.8715640690310156	14	17	3
25	1.3699697040189294	38	5	3
25	1.588444488235177	48	19	3
25	1.521165346268784	26	5	3
25	1.0805672343457036	13	34	3
25	0.8168359166722361	9	8	3
25	0.652359576116651	16	6	3
25	0.7822477243814875	2	6	3
25	1.128275589028597	40	15	3
25	0.7705723852116145	14	18	3
25	1.1498895606668242	18	4	3
25	1.0446655663983444	17	8	3
25	1.1713284022175035	20	3	3
25	0.6560227137811986	8	17	3
25	0.4960559729799769	36	5	3
25	1.201844819972759	72	6	3
25	0.4137448318323726	16	7	3
25	1.7177342753675575	17	9	3
25	0.7752425208795637	6	13	3
25	0.9668640250051035	21	9	3
25	0.28166755747318484	5	1	3
29	1.0504886418093184	39	36	1
29	0.8085172375137016	7	15	1
29	0.7866259765701898	7	10	1
29	0.8527375846195954	26	16	1
29	0.2762677131071186	7	5	1
29	0.33916860288480916	23	12	1
29	0.5042433045728503	21	11	1
29	1.228245680670634	48	1	1
29	0.5284550391763743	13	4	1
29	0.739924619890698	33	30	1
29	1.3737495950751757	58	20	1
29	0.7048986023810793	11	4	1
29	0.5633351149463697	14	9	1
29	2.3987130266243595	65	11	1
29	1.0598435073191792	29	6	1
29	1.2845937863392334	62	18	1
29	0.6697266431318369	47	26	1
29	0.4762078963911929	24	12	1
29	0.6122255977202127	13	33	1
29	1.389511302954504	41	20	1
29	0.8085172375137016	8	10	1
29	0.4703702268062564	30	18	1
29	0.7718858608682253	24	9	1
29	1.0858065427981842	54	6	1
29	1.3034056765766913	89	30	1
29	0.9725557528504165	32	13	1
29	0.490670722787873	12	9	1
29	0.7462001146945048	10	16	1
29	1.0363322930658476	29	17	1
29	0.6030312681239377	9	19	1
29	0.7942149470306072	33	2	1
29	1.2832657165086603	39	13	1
29	0.3969615317756802	7	4	1
29	1.0605732160172963	33	11	1
29	1.0722339610132068	7	8	1
29	0.33449846721685994	15	7	1
29	1.2958167061162738	17	7	1
29	1.6951278998998909	25	14	1
29	1.3108632994714475	38	13	1
29	0.5918083483468973	44	13	1
29	0.7701345599927443	4	6	1
29	0.6152903742523044	7	4	1
29	0.7189090093849267	18	10	1
29	1.3331777914598673	35	12	1
29	0.6863640014489059	20	15	1
29	1.0364782348054709	20	21	1
29	0.6945513330417793	33	6	1
29	1.0129816147261017	32	16	1
29	0.7688356785100959	49	16	1
29	1.2694158454183986	9	25	1
29	0.4556447052782541	9	2	1
29	0.7885378133592565	27	29	1
29	0.8104290743027683	51	9	1
29	0.9687612676202079	24	14	1
29	0.7972797235626989	24	6	1
29	0.7561241529888968	45	15	1
29	0.7302924650755529	22	4	1
29	0.9521239093031388	35	25	1
29	0.9725557528504165	26	20	1
29	0.4979532155950812	11	10	1
29	1.0751673899796375	38	21	1
29	0.9823484435791475	19	22	1
29	1.11719861099118	35	11	1
29	0.7469444175665841	8	3	1
29	0.6834597608304	12	11	1
29	0.8814881073254075	10	10	1
29	0.6656402744223814	16	9	1
29	0.896096875461711	34	12	1
29	1.3968229841096371	51	21	1
29	1.2031582956293696	35	15	1
29	1.3501216274301453	18	10	1
29	0.5881452106823497	26	3	1
29	0.7043294295965479	18	7	1
29	0.7082552623924177	8	9	1
29	1.1955547309949899	29	23	1
29	1.3378625213017787	43	11	1
29	0.8747747873027306	14	3	1
29	1.0539912435602803	26	7	1
29	0.5431951548783389	10	8	1
29	0.6272721910753865	13	5	1
29	0.7488270660077262	33	16	1
29	0.7877935104871772	25	9	1
29	0.5693187262709296	36	1	1
29	0.44950055804010847	9	1	1
29	0.9893390529071089	55	21	1
29	0.8206304019024449	24	0	1
29	0.5685890175728125	6	0	1
29	0.6317817908297498	21	6	1
29	1.0989412993642913	7	5	1
29	0.6206902186183706	4	4	1
29	0.7000825249735066	10	7	1
29	1.1328143771308852	69	9	1
29	0.8415000706685927	30	17	1
29	0.6879693605847634	20	6	1
29	2.117191410890798	80	20	1
29	0.4248364040437519	30	8	1
29	0.6144147238145639	17	9	1
29	1.9854206141848194	13	47	1
29	0.625068470807073	23	12	1
29	1.5334244523971505	11	15	1
29	1.5436403741707894	18	39	1
29	0.8045768105438695	18	26	1
29	1.2190659452483215	30	15	1
29	1.1513343838890961	30	8	1
29	0.5753023375954895	44	14	1
29	1.903094878863253	107	21	1
29	0.7213900189585247	18	30	1
29	0.6687196451284354	12	9	1
29	1.3145118429620328	23	13	1
29	1.0752987375452985	15	9	1
29	0.8310068595896694	10	20	1
29	0.727519572022708	12	18	1
29	1.0522399426847995	14	12	1
29	0.5849344924106347	11	4	1
29	0.903963135227413	22	7	1
29	0.8069118783778441	19	23	1
29	0.6484191491468189	7	14	1
29	0.8998767665179574	75	15	1
29	0.996358850582995	33	22	1
29	1.1223065718779994	9	16	1
29	1.3318789099772188	35	17	1
29	0.8968119899858658	30	18	1
29	0.9881715189901216	15	7	1
29	1.370976702022331	17	13	1
29	0.9334433666313422	15	25	1
29	1.0772105743343652	23	5	1
29	0.7422596877246727	15	9	1
29	1.509781890578158	6	10	1
29	0.8820718742839012	3	11	1
29	0.9764961798202486	28	14	1
29	0.8632599840464434	5	9	1
29	1.733802460900095	8	6	1
29	1.0008684503373584	37	28	1
29	2.3801638315182236	25	33	1
29	1.4249751456829933	41	23	1
29	0.5678593088746955	15	5	1
29	0.6449311415698192	13	15	1
29	1.2232836615234381	30	6	1
29	0.8990011160802169	27	6	1
29	0.8041389853249993	14	10	1
29	0.9254165709520545	14	4	1
29	0.9613328330733761	16	16	1
29	0.5696252039241387	3	11	1
29	0.887194429344683	18	8	1
29	1.0261163712922088	27	19	1
29	0.8830934664612651	3	20	1
29	0.9319839492351081	10	20	1
29	0.8887851943065781	4	6	1
29	0.5261199713423997	10	16	1
29	0.6269657134221773	21	6	1
29	1.043498032481357	12	9	1
29	1.013725917598181	10	5	1
29	0.5245292063805045	7	3	1
29	0.5866857932861156	59	8	1
29	0.994301072054305	12	17	1
29	0.8552185941931935	20	19	2
29	0.8423757211063332	47	22	2
29	2.1648997655736912	36	10	2
29	1.0467087507530721	22	10	2
29	0.6862180597092825	9	6	2
29	0.6249371232414118	36	13	2
29	0.4694945763685159	12	9	2
29	1.2329158163385832	36	13	2
29	1.0004306251184882	48	21	2
29	1.498237898973946	14	13	2
29	1.4719683858417318	50	13	2
29	0.591064045474818	28	18	2
29	0.7809488428988391	12	16	2
29	2.239052763476347	33	49	2
29	1.2545297879768105	67	13	2
29	0.9421998710087469	35	3	2
29	0.7364220181397362	39	17	2
29	0.6402464117279077	11	6	2
29	0.6938070301696999	19	8	2
29	0.5375034270330258	4	5	2
29	0.8924337377971634	5	16	2
29	0.692785437992336	17	11	2
29	0.7426975129435429	15	7	2
29	1.7251918982623138	42	19	2
29	0.734232892045385	38	6	2
29	1.3810466820563463	22	6	2
29	0.6954123893055575	8	3	2
29	1.0493211078923312	54	13	2
29	0.98716452098672	19	8	2
29	0.7460541729548813	33	10	2
29	0.9481980765072691	5	15	2
29	1.5262733071556034	45	20	2
29	1.1806686735534018	15	18	2
29	0.8934699241484897	26	7	2
29	0.9435133466653576	38	4	2
29	1.122291977704037	16	10	2
29	0.9862888705489796	15	17	2
29	1.258309679033057	23	11	2
29	0.6015718507277036	9	18	2
29	0.9420539292691235	34	11	2
29	1.1797930231156613	62	7	2
29	1.0901847949868866	33	17	2
29	0.9648354348243381	24	9	2
29	0.8452945558988014	12	22	2
29	0.50816913736872	8	3	2
29	1.7813794680173274	26	11	2
29	1.0652433516852453	13	20	2
29	0.5916478124333117	12	16	2
29	1.0812969430438206	33	19	2
29	0.9789771893938467	5	9	2
29	0.47752137204780354	9	8	2
29	1.3800250898789823	51	33	2
29	1.5175022086042365	37	34	2
29	0.9106910494240522	10	9	2
29	0.6352843925807118	14	8	2
29	0.4087974068591389	7	4	2
29	1.1189353176926986	39	13	2
29	0.7895448113626581	22	34	2
29	2.021584977263501	63	50	2
29	0.5837669584936473	6	3	2
29	1.2748010956105025	25	22	2
29	0.8366985874349825	13	7	2
29	0.6355762760599586	8	9	2
29	1.8960750811873668	19	16	2
29	0.982625732884432	29	9	2
29	1.213359623229046	20	20	2
29	0.7746587539210701	10	20	2
29	1.511372655540053	14	10	2
29	1.0288892643450536	5	4	2
29	1.4204655459286297	41	17	2
29	0.449223268734824	54	5	2
29	0.8826702354163571	18	28	2
29	0.8155224410156254	20	10	2
29	0.631489907350503	13	8	2
29	1.6085698541292455	8	10	2
29	1.0180895756129211	51	8	2
29	1.099525066322785	16	11	2
29	0.3975452987341739	20	12	2
29	0.7804964235060066	13	9	2
29	0.537211543553779	25	15	2
29	1.094271163696342	20	25	2
29	0.6939529719093234	9	9	2
29	0.8524457011403486	17	13	2
29	0.8867420099518504	10	6	2
29	1.6142615819745585	44	19	2
29	0.6374881128490253	11	6	2
29	0.9216220857218458	9	15	2
29	0.7777235304531617	11	7	2
29	1.1695771013420224	9	4	2
29	0.4102422300814107	28	19	2
29	1.0202787017072723	28	17	2
29	0.5999664915918461	16	9	2
29	1.3946192638413235	9	27	2
29	0.9134493483029348	9	8	2
29	1.4487782434155718	71	2	2
29	0.9273138135671589	20	20	2
29	1.341934295837272	32	18	2
29	0.6895893138945833	35	21	2
29	0.9470159484163194	11	19	2
29	2.080705975984945	11	32	2
29	0.9327136579332251	27	7	2
29	1.0417321374319137	36	23	2
29	1.2186135258554889	25	24	2
29	0.7851665591739557	17	21	2
29	1.3126146003469286	43	11	2
29	1.3034202707506535	40	11	2
29	0.7008122336716237	15	13	2
29	0.7413840372869321	28	29	2
29	1.4881679189399306	25	14	2
29	0.8254464793100174	25	14	2
29	1.710437188386387	70	20	2
29	1.8204772600624393	35	22	2
29	0.623317169931592	7	5	2
29	0.7549566190719095	24	11	2
29	1.0528383038172553	22	7	2
29	0.3403361368017964	13	15	2
29	1.014878857341206	39	10	2
29	0.9128655813444411	6	13	2
29	0.8623697394347406	20	4	2
29	0.36033015513020383	11	10	2
29	0.9792690728730935	26	30	2
29	0.6891514886757131	16	18	2
29	1.116177018813816	34	7	2
29	0.8765260881782115	1	8	2
29	0.7850352116082947	44	17	2
29	0.9610409495941293	20	3	2
29	1.1425924736856536	7	12	2
29	0.8613481472573767	22	7	2
29	0.9330055414124719	24	19	2
29	1.0318080991375218	64	10	2
29	0.9744529954655209	60	18	2
29	1.257156739290032	19	13	2
29	1.3831044605850364	43	36	2
29	0.8282193723628622	12	8	2
29	1.0420240209111606	5	10	2
29	1.3864465264224126	49	17	2
29	2.8668941273362645	28	19	2
29	0.8470458567742823	39	15	2
29	0.3936048717643417	28	6	2
29	1.6389403301448773	4	10	2
29	1.1660744995910606	19	4	3
29	0.5780752306483343	30	15	3
29	1.0357485261073538	38	9	3
29	1.4401530866038281	58	20	3
29	1.3981364597662478	47	19	3
29	0.9954686059712922	35	15	3
29	0.9449727640615917	20	15	3
29	0.9134493483029348	27	14	3
29	1.180376790074155	35	18	3
29	1.021898655017092	19	2	3
29	1.3680578672298627	16	16	3
29	1.0929576880397314	16	11	3
29	0.7618158808342098	6	6	3
29	0.9769485992130812	11	3	3
29	1.4695019704420962	29	8	3
29	1.160528713485371	20	33	3
29	1.7835685941116786	14	7	3
29	0.8733153699064965	15	6	3
29	0.5763239297728534	23	7	3
29	0.9274743494807446	16	23	3
29	0.4248364040437519	16	9	3
29	1.826752754866246	61	9	3
29	1.6682746198091831	22	12	3
29	1.2470721650820542	35	15	3
29	0.7924636461551263	23	18	3
29	1.08596707871177	9	6	3
29	0.7321897076906573	12	3	3
29	1.43168846570567	42	26	3
29	0.915215243352378	34	25	3
29	1.0558884861753848	19	19	3
29	1.0513788864210212	34	14	3
29	1.1606892493989567	32	7	3
29	1.0833255332245861	41	13	3
29	1.0516561757263057	31	5	3
29	1.2407966702782476	33	29	3
29	1.2672267193240474	26	32	3
29	0.9006064752160745	16	16	3
29	0.7768478800154213	46	10	3
29	1.388942130169973	43	4	3
29	0.7926095878947498	5	8	3
29	0.62579817950519	17	8	3
29	0.8146467905778849	40	6	3
29	0.43811710234948237	13	8	3
29	1.7152532657939594	75	30	3
29	1.7193542286773773	11	9	3
29	0.5416043899164437	16	5	3
29	0.5243686704669187	4	7	3
29	1.3244358812564248	80	5	3
29	0.7351231366570878	20	1	3
29	0.48687623755766424	22	9	3
29	0.726789863324591	30	4	3
29	0.9048387856651534	48	14	3
29	1.5344460445745145	20	16	3
29	0.9373837936011743	29	9	3
29	0.4433710049759252	20	5	3
29	0.9754745876428847	18	8	3
29	1.7121884892618677	33	10	3
29	0.6818398075205802	36	10	3
29	1.124772987277635	65	13	3
29	0.4481870823834978	31	28	3
29	0.5945666472257799	17	6	3
29	0.9084873291557387	27	14	3
29	0.7313140572529168	17	8	3
29	1.3194592679352666	92	5	3
29	1.0786553975566369	34	7	3
29	0.46424067374207306	23	6	3
29	1.093410107432564	37	9	3
29	0.49576408950073003	8	8	3
29	0.443662888455172	17	4	3
29	1.195262847515743	36	13	3
29	1.5376421686722672	74	11	3
29	0.5335630000631937	18	10	3
29	0.9150693016127546	22	25	3
29	0.7453390584307267	13	10	3
29	0.9306850677524596	30	12	3
29	0.477667313787427	11	7	3
29	1.1130976481077621	20	22	3
29	1.0119746167227002	45	29	3
29	1.279485825452414	39	17	3
29	0.9370919101219275	23	14	3
29	0.5866857932861156	14	3	3
29	0.5172175252253716	10	11	3
29	1.044650972224382	24	14	3
29	1.0678703029984669	52	4	3
29	0.8960822812877487	3	14	3
29	1.2893952695728437	28	18	3
29	0.4706621102855032	17	9	3
29	1.1025898428548766	31	26	3
29	1.5890282551936705	9	8	3
29	0.5896046280785838	13	16	3
29	0.46409473200244966	12	6	3
29	1.129297181205961	52	13	3
29	1.1055086776473446	23	6	3
29	0.9738692285070273	22	10	3
29	0.7574376286455075	27	8	3
29	0.5147365156517736	12	12	3
29	0.7186171259056799	19	7	3
29	0.7359841929208659	30	7	3
29	0.6303223734335157	14	7	3
29	1.0462563313602395	11	6	3
29	0.33785512722819844	13	10	3
29	0.5020395843045368	28	6	3
29	0.5820156576181664	41	21	3
29	0.9808890261829134	22	4	3
29	2.6911802728296768	105	41	3
29	0.5046665356177582	14	6	3
29	0.47328906159872464	8	10	3
29	0.7520377842794412	21	13	3
29	0.6904503701583614	17	12	3
29	0.5882911524219732	25	14	3
29	0.7720318026078486	19	10	3
29	0.9595669380239329	14	9	3
29	1.1269621133719863	70	12	3
29	0.3721514360397002	15	15	3
29	1.3985742849851182	42	18	3
29	0.999992799899618	14	7	3
29	1.0665422331678938	7	13	3
29	0.903233426529296	27	15	3
29	0.8692290011970409	30	12	3
29	0.9861283346353938	37	9	3
29	0.7116119224037561	5	14	3
29	0.6396626447694141	9	6	3
29	1.2577405062485256	30	21	3
29	1.1599449465268774	20	15	3
29	0.5987989576748588	10	5	3
29	1.1459491336969923	18	7	3
29	0.8184412758080937	28	11	3
29	0.6606782552751854	11	9	3
29	0.6720617109658116	8	9	3
29	0.9251392816467701	38	28	3
29	1.0785094558170136	75	32	3
29	0.44526824759102956	9	4	3
29	1.0078736538392823	20	20	3
29	1.558074012219545	15	49	3
29	0.6926540904266749	24	26	3
29	0.5029152347422772	15	4	3
29	0.3733189699566875	5	7	3
29	1.0283200915605222	15	16	3
29	1.6358755536127858	41	22	3
29	0.5167797000065013	7	7	3
29	1.0251093732888072	20	14	3
33	1.243861446810339	22	8	2
33	0.9569545808846738	42	5	2
33	0.7839990252569684	26	5	2
33	0.9862742763750173	34	20	2
33	1.1188039701270376	16	19	2
33	0.7743668704418233	22	0	2
33	1.184317217043987	19	16	2
33	0.29772114883176015	6	0	2
33	1.1317781907795588	9	1	2
33	0.9986793242430072	23	9	2
33	0.8495414605218427	15	6	2
33	0.8045768105438695	30	4	2
33	0.8145008488382615	17	17	2
33	1.2234441974370238	18	15	2
33	1.0338512834922495	39	6	2
33	0.9868580433335109	22	2	2
33	1.1125138811492685	6	14	2
33	0.4081990457266829	13	16	2
33	0.7092768545697816	17	6	2
33	0.7174495919886926	10	5	2
33	0.8587211959441553	24	11	2
33	0.7854584426532025	15	7	2
33	0.8139170818797679	16	7	2
33	0.4081990457266829	12	4	2
33	0.6872542460606087	21	4	2
33	0.41345294835312574	10	9	2
33	0.7121956893622498	12	2	2
33	0.4484789658627446	19	17	2
33	0.5220336026329442	17	7	2
33	1.1688473926439054	19	3	2
33	0.6079932872711338	8	1	2
33	0.48233744945537615	14	24	2
33	1.2002394608369014	16	10	2
33	0.8512927613973237	24	28	2
33	0.8234032949552896	24	8	2
33	0.9019199508726852	31	11	2
33	0.5662539497388379	20	18	2
33	0.8431054298044502	14	10	2
33	0.7028700122003138	22	9	2
33	1.389379955388843	15	1	2
33	0.5618756975501356	21	11	2
33	0.5948585307050267	39	17	2
33	1.0080195955789055	21	16	2
33	0.5531191931727308	11	1	2
33	0.6319277325693733	14	16	2
33	0.9042550187066598	27	11	2
33	1.4338775918000213	15	24	2
33	0.9346109005483294	26	12	2
33	0.9541670936578667	36	16	2
33	1.6310448820312509	42	12	2
33	0.48861294425918284	21	14	2
33	1.3388695193051803	39	11	2
33	1.0957305810925762	11	8	2
33	1.2844332504256477	11	10	2
33	1.0137113234242188	26	5	2
33	0.8524457011403486	21	6	2
33	1.8470532508478628	7	8	2
33	0.8654491101407946	25	8	2
33	0.8127495479627805	19	3	2
33	0.822819527996796	14	5	2
33	2.000423425018106	26	22	2
33	1.4276020969962147	19	5	2
33	0.8537591767969593	45	16	2
33	0.7104443884867688	8	2	2
33	0.5302063400518552	3	0	2
33	1.2340979444295328	25	12	2
33	1.0469860400583566	42	5	2
33	0.7939230635513604	22	10	2
33	0.44804114064387435	14	5	2
33	1.8644203178630487	39	6	2
33	0.3255960210998318	18	4	2
33	0.6552930050830815	17	7	2
33	0.9908130644773053	42	22	2
33	0.7882313357060474	28	14	2
33	1.0614342722810743	31	38	2
33	1.560131790748235	32	11	2
33	0.7748192898346559	20	2	2
33	0.7823936661211109	15	9	2
33	1.2828278912897901	19	10	2
33	1.136740209926755	25	6	2
33	0.9206150877184442	34	15	2
33	0.6971636901810384	11	3	2
33	1.238461602444273	29	5	2
33	0.9565021614918412	17	7	2
33	0.7443174662533627	11	4	2
33	0.955334627574854	35	15	2
33	1.527148957593344	41	16	2
33	1.0109530245453362	29	6	2
33	0.5385250192103898	20	3	2
33	1.4124241560753799	51	5	2
33	0.6450624891354804	31	10	2
33	1.0993791245831614	16	4	2
33	1.1682636256854118	15	13	2
33	0.97912313113347	11	9	2
33	0.6468137900109613	13	19	2
33	0.6059501029164059	41	6	2
33	0.9166600665746498	10	4	2
33	0.7234332033132526	22	20	2
33	0.9730081722432491	19	12	2
33	0.7435731633812833	30	12	2
33	0.874920729042354	9	2	2
33	0.9709649878885214	24	12	2
33	1.0164842164770636	19	32	2
33	0.7197846598226673	19	4	2
[truncated: 1,161 more rows]
