# Supplementary material for: The circadian oscillator analysed at the single‐transcript level
Source: Mol Syst Biol. 2021 Mar 15;17(3):e10135. doi: 10.15252/msb.202010135 (PMC7957410; doi:10.15252/msb.202010135)
Supplement: Supplementary file 5 — Source Data for Figure 1 [file MSB-17-e10135-s001.zip › smFISH_RC.csv]

Time	AreaNormed	Counts Nr1d1	Counts Cry1	Slide
21	0.870292771	15	21	1
21	1.411502889	12	21	1
21	1.543954636	47	16	1
21	0.581852046	11	24	1
21	0.848802255	27	5	1
21	0.756700047	17	11	1
21	1.861356389	122	13	1
21	0.924384544	8	7	1
21	0.813277118	6	5	1
21	1.284021738	15	6	1
21	1.020726377	16	6	1
21	0.781699218	55	5	1
21	1.375392976	9	9	1
21	0.647639337	16	7	1
21	0.870000383	28	7	1
21	0.861974333	20	4	1
21	1.547170904	32	10	1
21	0.645154039	39	3	1
21	0.597933383	4	3	1
21	1.442349819	20	17	1
21	1.525534195	48	8	1
21	0.9356561	12	6	1
21	1.40784804	22	7	1
21	0.906402684	17	7	1
21	0.961956397	46	6	1
21	0.804066897	18	7	1
21	1.633132965	21	25	1
21	0.868099861	26	6	1
21	1.104056947	10	9	1
21	1.024673615	23	3	1
21	0.768410185	12	5	1
21	0.777459592	21	2	1
21	0.935948488	9	7	1
21	0.665328809	4	5	1
21	1.483883529	14	15	1
21	1.22687451	4	8	1
21	0.596471444	9	8	1
21	0.547204072	32	12	1
21	1.090460906	70	12	1
21	1.020580183	30	7	1
21	0.926138871	25	17	1
21	1.35975022	112	8	1
21	0.662258735	40	6	1
21	2.866162242	21	22	1
21	0.835206215	2	7	1
21	1.078780007	8	13	1
21	2.210321422	95	6	1
21	0.679655819	26	5	1
21	1.03037518	58	1	1
21	0.82658077	30	2	1
21	1.113574175	28	5	1
21	1.037538685	24	7	1
21	1.064292184	11	11	1
21	0.824680248	35	3	1
21	0.790193088	6	23	1
21	0.924983939	31	16	1
21	1.053620023	36	5	1
21	0.963418337	14	17	1
21	1.252312263	16	16	1
21	0.827896516	3	15	1
21	0.919998724	19	1	1
21	0.802166375	38	9	1
21	1.388696628	14	16	1
21	0.87323127	28	8	1
21	1.324970672	3	6	1
21	0.783614359	18	4	1
21	1.443665565	23	17	1
21	1.134757683	39	8	1
21	1.172037148	60	6	1
21	1.303026955	27	8	1
21	0.859766804	20	16	1
21	0.647931725	7	2	1
21	1.155371034	17	4	1
21	1.062099274	8	6	1
21	0.484486854	8	6	1
21	1.477889576	20	17	1
21	0.613283752	37	4	1
21	1.099524933	29	8	1
21	1.049526592	37	11	1
21	0.748527804	6	4	1
21	0.288733113	10	3	1
21	0.915174323	40	9	1
21	1.583734019	22	24	1
21	0.552759443	48	5	1
21	1.034761	19	13	1
21	0.978490936	18	8	1
21	0.848232099	16	9	1
21	1.334180893	27	11	1
21	1.689710036	23	6	1
21	0.862398296	52	10	1
21	0.562846828	10	6	1
21	1.114290525	97	4	1
21	0.932717601	46	5	1
21	1.264724132	18	19	1
21	1.058005843	18	9	1
21	0.449107911	4	7	1
21	0.79719578	13	5	1
21	0.684334026	4	3	1
21	1.171452372	17	10	1
21	1.273495771	13	13	1
21	0.717812448	47	6	1
21	1.341344398	44	11	1
21	0.810645626	9	6	1
21	0.910203727	114	9	1
21	1.079510977	44	8	1
21	1.631393257	70	12	1
21	0.572934213	39	6	1
21	1.230076159	61	10	1
21	0.777167205	12	9	1
21	2.129476151	8	8	1
21	0.969573103	29	2	1
21	1.4457269	29	17	1
21	1.007437344	131	10	1
21	2.876819783	102	45	1
21	1.125986044	11	10	1
21	1.074964344	23	17	1
21	1.033737642	12	7	1
21	0.875263366	28	23	1
21	0.65290232	17	9	1
21	0.970596461	50	11	1
21	0.971473625	21	5	1
21	1.744240391	33	9	1
21	0.972774751	15	4	1
21	1.161657375	36	6	1
21	1.357864318	50	13	1
21	1.142082001	44	15	1
21	0.863714041	26	0	1
21	1.176715355	29	8	1
21	0.922630216	18	7	1
21	1.05976017	34	12	1
21	0.565770708	36	6	1
21	1.350832387	21	8	1
21	0.614307109	4	13	1
21	0.988856089	53	11	1
21	0.780398092	9	3	1
21	0.715765732	25	3	1
21	0.937118039	30	4	1
21	0.692959471	54	21	1
21	0.859912998	8	7	1
21	0.900993507	65	8	1
21	0.537993851	35	7	2
21	0.948798939	34	4	2
21	0.56547832	30	3	2
21	0.319726237	6	1	2
21	1.125708275	11	7	2
21	0.802897345	18	5	2
21	0.503214303	6	3	2
21	1.011092194	6	7	2
21	0.73769483	69	5	2
21	0.946752223	38	3	2
21	0.322226154	3	1	2
21	1.401854087	31	15	2
21	0.940612076	47	5	2
21	0.450277462	4	4	2
21	1.88999579	24	9	2
21	0.885058363	50	6	2
21	0.974236691	48	11	2
21	0.927615431	20	4	2
21	0.621616808	16	1	2
21	1.175691998	41	5	2
21	1.278334792	30	8	2
21	1.506382783	32	4	2
21	0.507731697	36	8	2
21	0.680986184	34	6	2
21	1.154201482	69	15	2
21	0.476738573	41	7	2
21	0.967365574	27	4	2
21	1.642065417	36	12	2
21	0.668998278	25	2	2
21	0.463581115	9	2	2
21	0.752168034	16	6	2
21	1.7615059	47	26	2
21	1.165897001	24	10	2
21	1.039015244	55	6	2
21	1.042655475	31	3	2
21	0.295311842	2	0	2
21	0.945889678	44	5	2
21	0.63566605	48	7	2
21	0.714449987	7	12	2
21	1.632124226	21	21	2
21	0.824548674	6	8	2
21	1.154786258	20	8	2
21	0.894414778	37	5	2
21	1.037114723	7	9	2
21	0.893099032	19	5	2
21	0.780822054	18	1	2
21	0.46855171	3	8	2
21	0.72190588	2	7	2
21	0.994996237	19	9	2
21	0.578781972	44	6	2
21	0.901578283	18	15	2
21	1.998193956	50	24	2
21	0.906841266	43	6	2
21	1.002159742	42	14	2
21	1.389296024	16	12	2
21	0.908010818	66	17	2
21	1.088414191	2	10	2
21	1.280513082	70	7	2
21	1.676406383	78	13	2
21	1.301565015	14	11	2
21	0.878479634	21	4	2
21	0.916636263	44	7	2
21	1.219711005	18	14	2
21	0.866798734	16	2	2
21	0.935787674	12	5	2
21	1.444703542	31	9	2
21	0.763147202	22	10	2
21	0.679071043	16	1	2
21	0.720590134	33	11	2
21	0.603781143	7	13	2
21	0.840323004	14	7	2
21	1.434762352	26	6	2
21	0.635943819	20	5	2
21	0.543710036	11	12	2
21	0.798818533	17	10	2
21	0.572641825	11	17	2
21	0.68667313	9	37	2
21	1.326564186	12	7	2
21	1.591029098	19	9	2
21	0.988271314	67	4	2
21	0.836229573	12	7	2
21	1.029205628	16	6	2
21	0.653487096	3	4	2
21	1.085051729	11	10	2
21	0.7505599	17	4	2
21	0.652039776	12	2	2
21	0.666498361	70	8	2
21	0.738279606	10	4	2
21	0.573080407	16	4	2
21	0.699245812	17	4	2
21	1.065169348	10	13	2
21	0.714303793	58	2	2
21	0.850848971	17	10	2
21	1.240031969	53	12	2
21	0.885935527	35	6	2
21	1.334911863	29	12	2
21	1.48095965	15	6	2
21	0.908741788	29	27	2
21	0.9400273	23	13	2
21	0.729507967	11	7	2
21	0.8574277	24	2	2
21	1.530797178	23	17	2
21	1.032129508	24	5	2
21	0.931401855	31	9	2
21	0.658311498	40	2	2
21	0.732885048	78	17	2
21	0.710078787	20	3	2
21	0.976283407	48	6	2
21	0.777167205	62	3	2
21	1.524657031	10	17	2
21	0.869854189	35	7	2
21	1.157125362	14	13	2
21	1.169990432	2	9	2
21	0.614160915	9	6	2
21	2.128160405	46	15	2
21	0.815470028	21	9	2
21	0.545171976	1	3	2
21	1.037407111	23	14	2
21	0.826873158	7	12	2
21	0.318556685	31	4	2
21	1.030959956	5	23	2
21	0.603634949	10	21	2
21	0.941635433	38	1	2
21	0.845585988	12	17	2
21	1.050111368	26	6	2
21	0.77849757	13	10	2
21	0.399109569	30	1	2
21	0.701292528	3	20	2
21	0.684187832	12	4	2
21	0.965465052	62	4	2
21	1.537083519	58	9	2
21	1.211670336	18	9	2
21	0.537847657	11	2	2
21	1.059467782	4	13	2
21	1.27277942	68	7	2
21	0.671322762	19	4	2
21	0.540917731	40	7	2
21	0.758746763	24	6	2
21	0.712841853	48	7	2
21	1.157710138	19	13	2
21	0.829066068	5	5	2
21	0.987540344	16	10	2
21	0.545595938	13	9	2
21	0.99879728	61	5	2
21	1.04179293	9	4	2
21	1.37336088	64	8	2
21	0.831843754	36	12	2
21	0.935933868	26	10	2
21	1.288714564	59	3	2
21	0.882719259	5	6	2
21	0.902894028	137	3	2
21	1.020594803	10	9	2
21	1.161233413	14	9	2
21	1.000113026	50	6	2
21	0.651732769	10	4	2
21	1.489000319	24	9	2
21	0.945290283	30	12	2
21	0.364023013	16	3	2
21	0.514602814	10	5	2
21	0.536531911	43	6	3
21	1.250543316	80	11	3
21	0.533608032	24	7	3
21	0.553066451	25	8	3
21	0.881988289	27	6	3
21	0.791508834	47	10	3
21	0.575273316	15	13	3
21	0.524836393	41	3	3
21	1.006852569	70	5	3
21	0.725706923	24	13	3
21	1.399661177	11	6	3
21	0.648370307	3	22	3
21	0.741203485	9	7	3
21	0.561384888	15	1	3
21	0.724259603	24	13	3
21	0.709917973	26	8	3
21	1.289430915	70	8	3
21	0.99515705	30	8	3
21	1.0230801	10	7	3
21	1.270425697	15	11	3
21	0.902323872	2	30	3
21	0.562115858	35	2	3
21	0.521912513	25	0	3
21	0.96721938	34	14	3
21	1.109027542	3	25	3
21	1.030667568	15	7	3
21	0.520450573	8	3	3
21	1.211377948	36	9	3
21	1.205822577	38	5	3
21	1.327455969	28	6	3
21	0.989747873	24	4	3
21	1.105387312	21	8	3
21	1.030813762	10	3	3
21	1.363843651	14	8	3
21	1.305219865	4	12	3
21	0.615198893	7	0	3
21	0.962263404	54	6	3
21	0.528637436	11	0	3
21	1.018694281	16	13	3
21	1.313991504	28	12	3
21	0.523374453	2	0	3
21	0.732870428	12	4	3
21	0.886081721	49	6	3
21	1.472904361	36	10	3
21	0.582290627	19	3	3
21	1.388711248	10	14	3
21	1.631963413	21	15	3
21	1.026442562	23	1	3
21	0.986093023	26	4	3
21	0.735662733	25	20	3
21	0.776728623	45	0	3
21	1.258013828	17	23	3
21	0.785207873	12	5	3
21	0.692959471	5	40	3
21	0.953330952	23	23	3
21	1.040754953	30	9	3
21	0.691512151	14	6	3
21	0.712125502	23	0	3
21	1.202006914	12	16	3
21	1.526849941	8	5	3
21	0.738279606	46	4	3
21	1.255660105	19	6	3
21	1.038708237	25	10	3
21	1.172183342	22	6	3
21	1.38841886	9	18	3
21	0.649115896	14	7	3
21	1.190749978	133	0	3
21	0.929939915	11	9	3
21	1.100124329	27	7	3
21	1.111951422	24	9	3
21	1.125415887	14	10	3
21	0.76634885	9	4	3
21	0.62571024	44	19	3
21	0.776582429	63	0	3
21	0.790763245	42	1	3
21	1.042216893	45	5	3
21	1.10421776	48	1	3
21	0.646615979	50	2	3
21	1.220134968	2	0	3
21	1.115898659	3	27	3
21	1.120284479	80	0	3
21	0.595886668	35	5	3
21	0.749975124	17	21	3
21	0.709040809	10	3	3
21	2.047168939	27	9	3
21	1.888694664	48	6	3
21	0.835644797	9	22	3
21	1.093384786	12	12	3
21	1.143967904	45	25	3
21	1.394559007	50	6	3
21	1.647328401	8	33	3
21	1.749956575	9	38	3
21	1.549963209	62	22	3
21	1.299094337	2	27	3
21	1.270425697	9	3	3
21	1.430815114	8	11	3
21	1.265308908	18	3	3
21	1.633717741	7	19	3
21	1.706098381	25	20	3
21	1.477743382	42	10	3
21	1.474512495	3	36	3
21	1.461062649	20	7	3
21	1.792338211	26	13	3
21	1.198936841	19	16	3
21	1.542054115	42	8	3
21	0.752913623	31	6	3
21	1.28929934	12	16	3
21	1.240017349	20	6	3
21	1.077464261	15	12	3
21	1.712238528	19	28	3
21	1.187095128	22	9	3
21	1.982989782	18	16	3
21	1.522040159	12	8	3
21	1.568822233	11	7	3
21	0.745443111	9	15	3
21	0.682141117	13	7	3
21	0.94852117	34	7	3
21	0.988139739	4	23	3
21	1.458284963	12	9	3
21	0.59193943	6	1	3
21	1.391196545	26	8	3
21	1.485053081	40	4	3
21	0.697345291	6	17	3
21	0.792371379	9	4	3
21	1.049979793	16	22	3
21	1.712823304	24	13	3
21	0.84748651	11	0	3
21	1.291185243	65	4	3
21	1.375846177	27	19	3
21	1.213863246	15	7	3
21	1.54921762	5	5	3
21	1.090899488	3	16	3
21	0.720736328	13	12	3
21	0.758600569	18	4	3
21	0.487849316	28	19	3
21	0.831273597	34	5	3
21	0.652609932	19	7	3
21	1.388111852	4	37	3
21	0.784915486	11	3	3
21	0.845732182	33	10	3
21	1.608572376	46	10	3
21	1.587973644	27	16	3
21	1.35755731	52	5	3
21	1.132725586	55	5	3
21	0.929793721	29	8	3
21	0.601442039	9	3	3
21	1.285498297	39	4	3
21	0.999966832	31	8	3
21	1.067230683	18	1	3
21	1.063268826	63	3	3
25	1.111220452	75	17	1
25	1.309020908	65	16	1
25	1.317514779	32	26	1
25	1.87349049	59	33	1
25	0.56182347	22	17	1
25	1.564582607	23	11	1
25	1.859602061	16	20	1
25	1.161218793	121	7	1
25	1.294109122	62	13	1
25	1.278904948	22	12	1
25	0.577027644	21	13	1
25	0.651893582	38	11	1
25	0.841360982	9	10	1
25	2.108862799	36	20	1
25	0.888713212	6	17	1
25	0.723952595	11	19	1
25	0.880526349	72	6	1
25	0.919267754	15	12	1
25	0.897192463	291	9	1
25	0.710356555	74	8	1
25	1.718086287	4	26	1
25	0.802327189	22	7	1
25	1.008446083	176	8	1
25	1.743801809	22	41	1
25	1.348785671	66	25	1
25	1.911500925	84	8	1
25	0.99733534	74	7	1
25	1.006691755	145	1	1
25	1.534028065	143	10	1
25	0.729507967	161	12	1
25	1.093092398	6	30	1
25	0.79792675	34	7	1
25	0.821463981	164	6	1
25	0.573226601	64	17	1
25	1.13360275	4	12	1
25	0.801143017	28	3	1
25	0.888713212	5	11	1
25	1.020287795	40	6	1
25	0.88390343	21	12	1
25	0.494135657	60	7	1
25	1.803331998	43	16	1
25	0.899092985	9	16	1
25	1.063122632	19	12	1
25	1.485199275	44	38	1
25	1.126717014	13	14	1
25	0.820309048	17	15	1
25	1.315029481	54	7	1
25	1.293100384	31	10	1
25	1.1416288	57	5	1
25	1.209623621	20	30	1
25	0.795295258	21	2	1
25	0.995303244	26	8	1
25	1.021603541	4	10	1
25	1.714431438	44	14	1
25	1.12146865	102	10	1
25	1.816913419	37	32	1
25	1.839266479	123	4	1
25	2.076831698	22	41	1
25	1.003343913	23	6	1
25	1.446150863	29	6	1
25	0.976151832	10	8	1
25	0.934047966	27	21	1
25	1.652138183	31	10	1
25	0.895014173	24	14	1
25	1.100709105	40	4	1
25	1.339575451	36	15	1
25	0.555537129	37	14	1
25	1.223205041	24	24	1
25	1.143383128	37	14	1
25	1.587242674	69	14	1
25	1.236216306	9	12	1
25	1.598645805	7	20	1
25	1.739284415	46	26	1
25	0.586384059	52	4	1
25	0.747358252	19	9	1
25	0.557013688	43	4	1
25	1.114729107	7	22	1
25	1.334458661	78	6	1
25	0.611821812	45	7	1
25	1.211801911	31	22	1
25	1.371738126	30	13	1
25	2.040444016	17	17	1
25	1.128471342	82	6	1
25	0.921913865	6	18	1
25	1.031705545	22	11	1
25	0.404372552	51	9	1
25	1.101732462	76	6	1
25	1.877730115	388	16	1
25	0.453201342	0	1	1
25	1.275995688	7	18	1
25	1.412233859	55	14	1
25	0.644715457	21	7	1
25	1.146614015	7	10	1
25	0.48434066	4	7	1
25	1.010785187	16	15	1
25	0.70319305	37	16	1
25	1.540884563	10	11	1
25	1.143383128	32	11	1
25	1.172183342	8	15	1
25	1.50331271	26	21	1
25	0.943389761	10	34	1
25	1.291638444	14	15	1
25	0.417822399	4	15	1
25	1.011823164	19	12	1
25	1.023372488	39	7	1
25	0.743981171	42	1	1
25	0.934047966	13	9	1
25	0.62132442	16	20	1
25	0.473668499	15	1	1
25	0.839007259	53	9	1
25	0.865322175	34	3	1
25	1.37261529	55	10	1
25	1.287545013	19	11	1
25	1.339575451	21	29	1
25	0.481709168	12	20	1
25	0.790909439	7	9	1
25	0.885058363	19	10	1
25	1.280513082	33	15	1
25	0.384490171	3	5	1
25	0.379811963	25	21	1
25	1.395728559	63	7	1
25	1.179639235	20	18	1
25	1.087537027	18	15	1
25	0.922352447	67	24	1
25	0.90698746	19	8	1
25	1.059906364	24	15	2
25	1.073063823	35	15	2
25	1.49455569	98	11	2
25	0.770456901	29	10	2
25	0.503345878	19	15	2
25	1.297471584	17	21	2
25	0.957278189	54	14	2
25	0.481124392	11	15	2
25	0.592085624	17	21	2
25	1.034907194	48	7	2
25	0.642522548	13	17	2
25	0.573226601	8	11	2
25	1.042231512	13	9	2
25	0.628195538	20	28	2
25	0.761524449	10	38	2
25	0.881856715	33	28	2
25	1.244417788	46	22	2
25	1.476720024	23	14	2
25	1.268086594	5	12	2
25	1.791183278	78	17	2
25	0.95654722	84	11	2
25	0.633750909	2	7	2
25	0.636236207	6	28	2
25	1.195428185	47	16	2
25	0.657434334	9	27	2
25	1.375392976	45	19	2
25	0.948506551	24	12	2
25	0.645885009	25	5	2
25	1.203030272	13	30	2
25	1.210486165	27	15	2
25	1.511514192	39	15	2
25	1.192957507	8	11	2
25	1.64805937	12	28	2
25	0.886958884	29	14	2
25	1.260923089	16	33	2
25	1.164742068	35	8	2
25	1.273948972	103	18	2
25	1.085197923	32	28	2
25	1.4457269	98	12	2
25	0.595155698	38	8	2
25	0.757284823	0	19	2
25	0.751729452	21	20	2
25	1.097916799	14	22	2
25	1.033737642	128	23	2
25	0.858597252	58	5	2
25	1.544700226	79	12	2
25	1.532551506	25	34	2
25	0.768556379	11	31	2
25	1.493956295	86	15	2
25	0.62717218	15	21	2
25	0.867237316	9	8	2
25	1.156102004	90	7	2
25	0.591793236	10	9	2
25	0.455262677	33	12	2
25	1.446165482	72	14	2
25	1.403184452	19	16	2
25	1.201582952	64	14	2
25	1.118530151	95	4	2
25	0.547350266	15	16	2
25	0.67088418	10	16	2
25	1.311798594	26	23	2
25	0.711964689	37	12	2
25	0.868538443	61	29	2
25	1.218687647	35	16	2
25	1.119407315	5	17	2
25	0.804505479	5	15	2
25	1.232415262	6	27	2
25	1.525826583	13	31	2
25	1.569553203	118	17	2
25	2.137224432	74	34	2
25	0.76707982	27	8	2
25	1.13287178	25	21	2
25	1.210208396	53	12	2
25	0.907294467	52	10	2
25	1.229929965	8	19	2
25	0.829358456	24	15	2
25	1.076864866	85	14	2
25	0.759770121	10	18	2
25	0.93856536	50	13	2
25	0.982145786	31	9	2
25	1.390465575	64	23	2
25	1.157271556	16	31	2
25	1.485491663	14	18	2
25	0.836814349	9	1	2
25	0.94075827	12	21	2
25	1.176876169	49	10	2
25	1.090914108	16	7	2
25	1.398637819	48	19	2
25	1.254198165	17	10	2
25	1.146029239	21	13	2
25	1.847453342	6	30	2
25	1.511952774	28	18	2
25	0.577027644	11	13	2
25	1.663409738	5	28	2
25	1.592227889	20	11	2
25	0.883464848	8	3	2
25	1.275410912	11	19	2
25	1.065023154	22	25	2
25	1.094408144	111	26	2
25	0.73623289	9	12	2
25	1.592052456	22	40	2
25	0.827019352	49	4	2
25	1.462100626	104	12	2
25	1.449074743	2	39	2
25	0.517526694	4	6	2
25	1.038123461	22	9	2
25	1.287676587	3	47	2
25	0.751305489	20	13	2
25	0.307884525	25	8	2
25	1.010638993	6	16	2
25	1.559451198	43	27	2
25	1.477889576	9	22	2
25	0.678647081	6	8	2
25	1.480067867	13	17	2
25	1.474819503	10	26	2
25	0.984324076	56	13	2
25	1.270294123	19	25	2
25	1.505374045	24	25	2
25	1.553764253	10	18	2
25	0.721467298	65	10	2
25	0.859050453	19	23	2
25	1.161087219	4	18	2
25	1.534466647	29	28	2
25	1.176569161	27	5	2
25	2.428589037	172	15	2
25	1.135210884	21	9	2
25	1.6230602	6	31	2
25	1.823345954	41	23	2
25	1.26283823	70	3	2
25	1.785934914	10	19	2
25	0.959763487	42	12	2
25	1.273057189	48	13	2
25	0.912542831	82	3	2
25	0.764024366	4	11	2
25	1.221611527	22	12	2
25	0.834036663	50	4	3
25	1.347776933	17	16	3
25	0.982423554	22	16	3
25	0.632303588	51	11	3
25	1.277750016	12	16	3
25	0.471914172	22	7	3
25	0.729507967	41	9	3
25	0.883596423	9	22	3
25	0.531122734	17	19	3
25	1.275981069	4	17	3
25	1.640735052	14	13	3
25	0.660504407	26	4	3
25	1.115767085	9	26	3
25	1.416473485	41	13	3
25	1.014001454	18	4	3
25	0.671468956	48	5	3
25	1.168382298	25	11	3
25	0.750413706	84	9	3
25	0.975698631	22	3	3
25	0.846901734	3	17	3
25	0.990332649	4	16	3
25	0.595170317	80	8	3
25	0.939734912	11	10	3
25	0.601734427	66	9	3
25	0.669568434	47	12	3
25	2.168787712	83	14	3
25	0.577173838	3	6	3
25	1.170136626	74	3	3
25	1.121176262	14	13	3
25	1.115767085	68	10	3
25	0.660504407	50	10	3
25	1.010200411	9	7	3
25	0.603488755	46	17	3
25	0.872207912	14	35	3
25	1.277443008	19	13	3
25	0.63930628	41	8	3
25	1.1493917	15	9	3
25	0.676878133	24	39	3
25	1.414733776	11	28	3
25	1.066192706	16	4	3
25	1.29222322	7	29	3
25	0.908317825	18	5	3
25	1.093984181	12	18	3
25	1.80667984	36	34	3
25	1.468386967	69	12	3
25	1.392950873	41	14	3
25	0.690781181	6	9	3
25	1.47949771	33	7	3
25	2.045853194	18	52	3
25	1.550840373	35	34	3
25	2.283403794	101	8	3
25	0.749244154	1	32	3
25	1.048941816	25	24	3
25	1.004498845	18	19	3
25	0.564177193	5	21	3
25	1.14382171	12	21	3
25	0.770749289	7	17	3
25	1.603163199	27	13	3
25	0.775851459	37	12	3
25	1.218249065	12	15	3
25	0.463434921	4	13	3
25	0.461972981	97	10	3
25	0.466504994	15	24	3
25	1.071309495	17	6	3
25	0.273382745	9	19	3
25	0.288148337	4	18	3
25	1.714285244	38	11	3
25	0.852164717	9	10	3
25	0.925407902	2	14	3
25	1.940739721	62	20	3
25	0.963710725	31	20	3
25	1.280513082	14	16	3
25	0.812692342	20	25	3
25	0.375718532	5	8	3
25	0.923214992	28	15	3
25	1.934160992	127	11	3
25	0.831843754	8	12	3
25	1.270440317	47	13	3
25	1.070578525	50	9	3
25	0.90552552	35	14	3
25	0.812999349	7	5	3
25	0.939442524	21	10	3
25	0.975844825	18	12	3
25	1.745570756	26	30	3
25	1.105094924	47	20	3
25	0.57761242	10	16	3
25	1.198059677	21	10	3
25	1.814559696	14	36	3
25	0.892075674	6	12	3
25	0.677170521	52	11	3
25	1.178908265	16	16	3
25	0.635943819	7	1	3
25	0.823364503	11	24	3
25	0.80932988	32	7	3
25	0.826449196	5	8	3
25	0.965333478	45	17	3
25	0.622947174	8	18	3
25	0.968842133	5	30	3
25	0.930393116	4	21	3
25	0.629803671	13	11	3
25	0.809636888	6	14	3
25	1.092376048	101	5	3
25	1.280527701	9	16	3
25	0.947629387	8	10	3
25	1.110928064	12	13	3
25	1.487830767	31	16	3
25	0.741203485	10	25	3
25	0.971766013	31	14	3
25	1.036369133	17	16	3
25	1.493532332	66	13	3
25	1.111220452	12	16	3
25	0.793833318	34	8	3
25	1.219564811	59	8	3
25	1.663833701	27	8	3
25	1.189580426	8	12	3
25	1.708276671	22	15	3
25	1.427014071	21	19	3
25	1.488108536	29	20	3
25	0.929647527	52	7	3
25	0.820309048	34	7	3
25	1.111819847	20	22	3
25	1.333142915	4	26	3
25	0.908171631	12	18	3
25	1.274811517	23	17	3
25	1.146175433	21	13	3
25	2.216022988	152	14	3
25	1.338712906	69	14	3
25	1.011077575	5	17	3
25	0.708017451	32	8	3
25	1.023065481	64	3	3
25	0.330398398	4	1	3
25	0.555098547	57	6	3
25	1.082420237	27	25	3
25	0.920729694	25	17	3
25	0.914896554	21	7	3
25	0.386975468	8	9	3
25	0.906124915	9	5	3
25	0.955977063	13	19	3
25	0.6436921	7	13	3
25	0.440482466	15	7	3
25	0.979792063	4	35	3
25	0.705093572	23	9	3
25	0.623955912	77	8	3
25	1.104071566	10	16	3
25	0.661673959	10	10	3
25	1.165458419	25	13	3
25	0.772342803	59	5	3
25	0.93856536	16	2	3
25	0.707286481	8	8	3
25	1.221611527	32	22	3
25	1.282705992	13	22	3
25	0.471636403	24	9	3
25	1.28226741	36	13	3
25	0.764009746	10	20	3
29	0.70246208	22	10	1
29	1.073648599	5	38	1
29	1.119845897	76	8	1
29	1.685908992	57	12	1
29	0.90261626	49	11	1
29	1.799063134	50	30	1
29	0.899546186	45	5	1
29	1.680075852	56	10	1
29	1.152023192	13	16	1
29	0.882733878	28	7	1
29	1.073517024	31	11	1
29	1.223058847	16	18	1
29	0.93492513	9	14	1
29	1.037260917	6	15	1
29	1.012992716	41	8	1
29	0.530684152	13	14	1
29	0.806698389	38	13	1
29	1.09353098	2	30	1
29	0.678486267	40	4	1
29	0.751144676	45	16	1
29	2.002009619	20	34	1
29	0.502030132	14	2	1
29	0.721628111	26	20	1
29	1.495272041	18	25	1
29	1.191056985	28	19	1
29	0.614745691	33	2	1
29	0.615330467	9	12	1
29	0.65875008	10	11	1
29	1.750380538	161	21	1
29	1.055812933	49	15	1
29	1.356972534	68	17	1
29	0.923068798	28	25	1
29	0.971166618	8	19	1
29	0.879371417	7	2	1
29	0.762562426	18	8	1
29	1.33739716	34	4	1
29	0.557583845	8	6	1
29	0.791055633	24	13	1
29	0.699991402	43	5	1
29	0.540917731	1	17	1
29	0.824972636	11	12	1
29	0.810514052	12	5	1
29	0.961371621	30	10	1
29	1.879908405	34	24	1
29	0.711818495	9	3	1
29	0.932571407	33	7	1
29	0.952746176	46	8	1
29	0.744273559	8	19	1
29	1.248949802	10	16	1
29	0.866053145	3	49	1
29	0.931840437	34	10	1
29	1.059175394	7	27	1
29	0.789447499	16	11	1
29	0.590623684	5	6	1
29	0.77703563	62	5	1
29	0.816639579	49	3	1
29	0.833451887	14	4	1
29	0.706862519	11	4	1
29	0.876286724	22	11	1
29	0.454809476	17	1	1
29	0.4663588	41	6	1
29	0.934325734	0	22	1
29	0.468990292	8	12	1
29	1.157125362	52	11	1
29	1.324678284	23	25	1
29	0.968695939	20	5	1
29	0.485656406	37	11	1
29	0.842530534	7	13	1
29	0.807005396	6	7	1
29	0.822048757	20	5	1
29	1.132725586	16	13	1
29	0.766071081	25	5	1
29	1.276872852	66	8	1
29	0.601003457	10	17	1
29	0.47074462	9	8	1
29	0.845732182	36	6	1
29	1.940447333	37	38	1
29	1.161803569	56	6	1
29	1.47173481	8	25	1
29	1.041339729	7	12	1
29	1.235777724	10	28	1
29	0.45203179	9	5	1
29	0.976298026	32	12	1
29	1.372483716	20	13	1
29	1.420435342	13	14	1
29	0.626587404	19	19	1
29	0.515479978	4	15	1
29	0.93710342	18	14	1
29	0.942819605	13	17	1
29	0.426886425	7	17	1
29	1.118690964	15	9	1
29	0.735355726	40	11	1
29	1.190311396	7	9	1
29	1.155371034	29	12	1
29	0.798365332	24	14	1
29	0.470320657	7	6	1
29	0.501445356	83	7	1
29	1.841474008	5	13	1
29	1.258583985	30	21	1
29	0.555829517	1	22	1
29	0.739741545	29	11	1
29	0.603488755	6	35	1
29	0.856565156	9	18	1
29	0.872631874	16	11	1
29	0.291364605	2	4	1
29	1.016501371	5	36	1
29	1.073955606	35	8	1
29	0.787108395	17	9	1
29	1.062537856	25	14	1
29	1.203615048	7	17	1
29	1.224228399	10	5	1
29	0.631850387	5	3	1
29	1.026574137	3	17	1
29	0.751437064	11	4	1
29	0.910934697	8	18	1
29	0.697506104	33	7	1
29	0.84310069	35	9	1
29	0.899546186	6	19	1
29	1.523048897	31	23	1
29	0.87614053	3	14	1
29	1.168528492	9	29	1
29	2.185029864	14	15	1
29	0.323965863	0	4	1
29	0.957424383	8	8	1
29	1.657693554	18	31	1
29	1.286375461	11	19	1
29	0.862252102	26	6	1
29	0.794140326	35	6	1
29	1.283159193	39	11	1
29	0.767372208	9	9	1
29	1.542799704	9	18	1
29	0.754945719	41	2	1
29	0.760501091	11	15	1
29	0.840615392	3	35	1
29	1.755643521	32	17	1
29	1.51398487	22	13	1
29	0.91767424	26	11	1
29	1.001867354	46	2	1
29	0.635212849	15	7	1
29	0.887850668	12	8	1
29	0.936518644	7	10	1
29	0.939588718	3	21	1
29	1.00245213	24	26	1
29	0.783453546	2	15	1
29	0.849971807	8	12	1
29	1.287106431	50	2	1
29	0.907572236	8	25	1
29	1.967917182	41	30	1
29	0.953038564	8	44	1
29	1.003343913	25	7	1
29	1.352294327	13	14	1
29	0.827457934	9	15	1
29	1.09135269	16	7	1
29	1.063283445	17	9	1
29	0.954222735	9	35	1
29	1.181115794	8	15	1
29	1.235806963	13	17	1
29	1.017656304	33	18	1
29	0.890321346	14	5	1
29	1.355218207	34	19	1
29	0.876301343	3	9	1
29	0.742373037	1	36	1
29	1.298217173	11	41	1
29	0.704961997	6	6	1
29	1.177314751	19	12	1
29	0.851579941	30	8	1
29	0.987247956	9	8	1
29	0.637259564	4	6	1
29	0.707578869	3	15	1
29	0.719274388	9	14	1
29	1.091484264	16	24	1
29	1.21474041	13	9	1
29	0.643399712	5	4	1
29	0.776889436	8	3	1
29	0.99879728	22	5	1
29	0.781860031	1	15	1
29	0.769433543	7	14	1
29	0.65655717	4	14	1
29	1.07993494	21	25	1
29	1.056836291	20	17	1
29	0.613283752	10	4	1
29	1.320131651	8	17	1
29	2.043645664	10	25	1
29	1.337674929	7	15	1
29	0.723806401	6	10	1
29	0.723952595	14	2	2
29	0.587699805	14	8	2
29	0.475130439	2	6	2
29	0.719873783	18	9	2
29	2.100529743	31	25	2
29	0.319433849	10	2	2
29	1.380378191	26	7	2
29	1.448504586	50	7	2
29	1.142652158	8	23	2
29	0.956269451	12	8	2
29	0.800426667	79	14	2
29	0.891490898	4	16	2
29	0.789008917	11	3	2
29	0.893830002	14	12	2
29	0.577466226	1	34	2
29	0.936518644	2	27	2
29	1.095431502	11	19	2
29	1.827717154	9	27	2
29	0.827033972	4	25	2
29	1.042655475	2	14	2
29	1.008738471	14	24	2
29	0.491211777	64	1	2
29	0.686819324	7	7	2
29	0.755969077	77	2	2
29	1.335774407	6	42	2
29	1.23197668	88	10	2
29	0.843977854	13	5	2
29	0.711526107	4	5	2
29	1.035506589	18	9	2
29	0.740487135	8	13	2
29	1.068970391	20	16	2
29	0.94925214	6	17	2
29	0.930670885	5	10	2
29	0.695737157	5	5	2
29	1.15741775	3	21	2
29	1.467056602	11	19	2
29	1.615882075	7	40	2
29	0.711964689	6	7	2
29	0.930378497	5	17	2
29	1.012247126	17	11	2
29	1.441779663	14	12	2
29	1.011516157	8	10	2
29	1.101864037	15	18	2
29	1.017524729	5	8	2
29	1.392936254	8	34	2
29	0.857588514	6	11	2
29	0.747343632	15	8	2
29	1.141482606	19	25	2
29	0.729800355	34	5	2
29	1.001574966	23	8	2
29	0.72190588	10	18	2
29	1.16808991	25	11	2
29	0.767226014	28	7	2
29	0.405103522	51	4	2
29	0.93929633	28	8	2
29	0.912250443	5	9	2
29	0.901724477	11	16	2
29	0.616061437	59	4	2
29	0.93564148	25	10	2
29	1.509599051	46	18	2
29	0.542964447	19	9	2
29	0.60626644	29	8	2
29	0.766641238	22	18	2
29	0.527760272	9	11	2
29	0.782430188	23	27	2
29	1.106980826	23	8	2
29	0.709479391	15	10	2
29	2.294529156	174	14	2
29	1.093969562	34	16	2
29	0.592085624	9	22	2
29	0.781114442	28	5	2
29	0.913873196	7	10	2
29	0.620900458	26	11	2
29	0.547788848	51	9	2
29	0.816200998	43	9	2
29	0.92059812	18	7	2
29	0.989879447	65	5	2
29	0.86181352	10	16	2
29	0.597933383	16	11	2
29	0.672492314	2	20	2
29	1.282852186	36	21	2
29	1.77729485	20	13	2
29	0.280107668	57	11	2
29	0.7068479	11	2	2
29	1.318815905	25	12	2
29	1.070139943	16	27	2
29	0.392677034	12	2	2
29	0.813423312	11	18	2
29	0.569717945	17	1	2
29	0.286540203	9	1	2
29	1.401707893	20	28	2
29	0.995727207	45	2	2
29	0.771904221	60	14	2
29	0.700707752	3	3	2
29	0.68959701	35	8	2
29	1.587812831	112	10	2
29	1.110343288	9	45	2
29	1.109027542	42	25	2
29	0.612698976	22	20	2
29	0.720882522	2	26	2
29	0.695883351	29	10	2
29	0.427047239	1	1	2
29	1.156394392	32	17	2
29	1.135927235	8	14	2
29	1.113281787	11	13	2
29	0.358175254	27	10	2
29	1.090753294	64	10	2
29	0.350865555	11	8	2
29	0.375718532	36	7	2
29	0.551297503	7	8	2
29	1.150561252	50	14	2
29	0.758454375	41	9	2
29	0.671468956	19	6	2
29	0.728046027	59	15	2
29	0.963272143	41	6	2
29	1.782981796	36	19	2
29	0.620008675	16	2	2
29	0.80011966	9	8	2
29	1.208731837	8	21	2
29	0.732154078	50	10	2
29	0.962263404	0	33	2
29	0.707593489	5	32	2
29	1.389003636	15	22	2
29	1.031705545	12	19	2
29	0.961956397	48	12	2
29	0.866930309	7	17	2
29	0.994996237	13	9	2
29	1.120430673	8	4	2
29	1.183586473	11	12	2
29	1.139158122	5	17	2
29	1.2319913	14	7	2
29	1.036822335	61	15	2
29	1.118983352	6	49	2
29	0.682725893	20	18	2
29	0.980669226	34	9	2
29	0.663866869	24	4	2
29	0.659188662	3	12	2
29	0.761378255	4	18	2
29	1.034190843	10	7	2
29	0.781114442	5	15	2
29	1.380816773	9	7	2
29	1.404061616	31	9	2
29	0.9716052	6	12	2
29	0.410951281	14	13	2
29	0.93637245	8	16	2
29	0.640329638	6	10	2
29	0.54822743	9	4	2
29	0.664013063	10	14	2
29	0.738294225	19	8	2
29	0.805104874	2	17	2
29	0.351157943	13	1	2
29	0.796333235	11	11	2
29	0.888128436	5	18	2
29	1.352440521	17	16	2
29	1.548062687	36	7	2
29	1.086513669	16	10	2
29	0.794432714	1	11	2
29	1.23490056	17	15	2
29	1.157432369	16	5	2
29	0.400571509	25	8	2
29	1.098209187	19	21	2
29	1.341329778	7	31	2
29	0.603781143	6	18	2
29	1.009323247	9	21	2
29	0.787985559	6	10	2
29	0.374256592	28	10	3
29	0.573080407	6	6	3
29	1.028036076	27	6	3
29	1.021471967	18	12	3
29	1.05685091	79	18	3
29	0.901724477	19	22	3
29	0.36241488	9	9	3
29	0.794125706	8	7	3
29	0.565770708	10	5	3
29	1.425405937	40	16	3
29	0.833905089	69	9	3
29	0.581121076	5	10	3
29	1.155078646	22	11	3
29	0.984338695	2	3	3
29	0.482440138	3	2	3
29	0.52878363	15	25	3
29	1.260791514	18	11	3
29	1.130664251	11	9	3
29	1.475989054	11	24	3
29	0.818686295	7	20	3
29	1.257122045	3	28	3
29	1.288407557	15	21	3
29	1.521162995	10	8	3
29	1.277311434	36	19	3
29	0.631119417	6	7	3
29	1.383886846	18	12	3
29	0.822779727	10	26	3
29	1.285629871	22	9	3
29	1.066777481	20	15	3
29	0.962102591	10	9	3
29	0.88828925	19	5	3
29	0.867661279	11	7	3
29	1.152300961	11	14	3
29	2.317920193	45	99	3
29	0.555244741	23	15	3
29	1.085797318	12	4	3
29	0.603634949	6	13	3
29	0.465335442	9	17	3
29	0.764594522	24	22	3
29	1.107273214	10	13	3
29	0.58199824	9	8	3
29	1.086513669	18	13	3
29	0.930393116	36	7	3
29	0.948945133	13	10	3
29	0.965625866	6	7	3
29	1.593090433	12	7	3
29	0.826288382	23	7	3
29	1.124977305	52	26	3
29	1.465740856	6	36	3
29	0.974236691	6	20	3
29	0.82950465	25	7	3
29	0.498521476	12	5	3
29	0.966356836	2	12	3
29	1.184916838	12	29	3
29	0.751875646	23	10	3
29	1.065461736	6	18	3
29	1.109173736	2	1	3
29	0.84675554	10	15	3
29	0.675123806	8	6	3
29	1.639126918	31	25	3
29	1.142944546	8	14	3
29	2.649926724	11	60	3
29	1.288699945	5	19	3
29	1.119261121	17	9	3
29	0.586968835	9	7	3
29	0.783014964	10	29	3
29	1.022773093	14	14	3
29	1.257560627	11	12	3
29	1.336066795	22	23	3
29	0.733016622	12	15	3
29	1.10858896	5	18	3
29	0.867091122	11	10	3
29	1.565021189	43	19	3
29	0.535508553	79	6	3
29	0.43404993	3	4	3
29	0.673954254	5	6	3
29	0.345017796	5	20	3
29	0.6558262	19	22	3
29	1.075417546	26	10	3
29	0.715619538	16	12	3
29	0.721920499	39	3	3
29	0.540917731	14	27	3
29	0.727753639	29	8	3
29	0.904224394	10	10	3
29	0.766363469	20	4	3
29	0.558607203	30	1	3
29	0.709040809	4	11	3
29	1.006984143	22	12	3
29	1.066938295	16	5	3
29	1.053196061	8	28	3
29	0.968388932	10	22	3
29	1.289884116	3	52	3
29	0.793116968	74	4	3
29	0.620885839	18	3	3
29	1.195135797	15	25	3
29	1.940315758	52	15	3
29	0.61841516	1	18	3
29	0.251453648	0	3	3
29	0.575872712	67	6	3
29	0.748659378	32	7	3
29	1.147344985	5	45	3
29	0.419883734	16	17	3
29	0.79063167	8	15	3
29	0.578928166	6	5	3
29	0.781991606	15	17	3
29	0.75348378	9	6	3
29	0.369870773	5	6	3
29	1.008153695	16	4	3
29	1.136073429	22	12	3
29	1.610633711	52	22	3
29	0.810221664	10	12	3
29	0.865614563	19	12	3
29	1.58563454	57	29	3
29	1.129801707	10	9	3
29	1.146906403	26	9	3
29	0.862412915	29	27	3
29	0.472937529	7	2	3
29	1.107565602	13	16	3
29	1.059613976	52	19	3
29	0.830381814	4	10	3
29	0.715765732	20	9	3
29	0.814008088	23	14	3
29	0.916051487	8	12	3
29	0.593108982	3	1	3
29	0.804505479	66	14	3
29	1.555664774	30	16	3
29	1.147198791	5	13	3
29	1.490900841	96	14	3
29	0.691497531	4	19	3
29	0.795295258	14	15	3
29	0.710502749	67	4	3
29	0.817224355	15	21	3
29	1.305804641	9	11	3
29	0.978622511	13	19	3
29	0.551151309	2	4	3
29	0.853772851	7	0	3
29	1.253189427	11	11	3
29	0.705400579	15	9	3
29	1.125693656	39	18	3
29	0.653487096	42	5	3
29	1.022056743	5	7	3
29	1.006998763	35	17	3
29	1.143251553	24	7	3
29	2.061627524	77	19	3
29	0.988417507	3	40	3
29	0.514018038	9	2	3
29	0.850264195	11	12	3
29	1.307851357	24	28	3
29	0.867368891	12	15	3
29	0.487118346	6	5	3
29	0.538593246	24	11	3
29	1.152300961	40	21	3
29	0.539894373	25	10	3
29	0.679655819	18	11	3
29	0.506123563	0	3	3
29	0.912411257	7	6	3
29	1.46881093	61	16	3
29	0.734624756	4	15	3
29	1.835757823	27	90	3
29	0.479954841	8	2	3
29	0.515202209	4	11	3
29	1.018986669	15	20	3
29	0.410658893	9	18	3
29	1.029059434	42	7	3
29	0.387267856	2	4	3
29	0.858743446	7	6	3
29	1.061821505	16	20	3
29	0.456709998	2	12	3
29	0.391215094	6	9	3
29	1.234608172	45	20	3
29	0.530684152	44	2	3
33	1.093677174	15	11	1
33	1.118822539	8	12	1
33	1.308596946	6	12	1
33	1.455653472	21	23	1
33	1.321169628	23	14	1
33	0.742519231	19	14	1
33	1.156847593	28	18	1
33	0.941927821	11	14	1
33	0.748527804	12	5	1
33	0.681556341	8	14	1
33	0.611821812	16	10	1
33	0.353935629	9	5	1
33	0.859035834	18	10	1
33	1.119421934	24	27	1
33	1.273656584	6	29	1
33	0.617230989	16	6	1
33	0.777620406	9	14	1
33	0.626163441	6	23	1
33	1.723495465	20	62	1
33	0.416068071	8	15	1
33	0.614467923	9	3	1
33	1.604201176	60	15	1
33	0.818101519	23	13	1
33	0.445891643	4	3	1
33	1.792937606	18	23	1
33	1.119992091	32	9	1
33	1.162826927	16	15	1
33	0.827180166	35	15	1
33	0.975128475	14	15	1
33	0.85744232	16	2	1
33	0.915627524	6	15	1
33	1.173352894	16	20	1
33	2.466745666	43	46	1
33	0.789593693	7	11	1
33	1.200252586	56	4	1
33	1.363989845	13	12	1
33	0.867091122	9	23	1
33	0.581852046	37	14	1
33	1.505081657	32	9	1
33	1.28446032	28	4	1
33	0.996765184	20	11	1
33	0.712110883	8	5	1
33	0.698222455	17	4	1
33	0.735355726	8	17	1
33	0.410805087	10	18	1
33	0.844124048	8	25	1
33	0.735662733	9	11	1
33	0.756422279	31	11	1
33	1.012261746	29	17	1
33	0.817823751	18	12	1
33	0.794725102	41	9	1
33	0.526883109	15	3	1
33	0.745750118	8	7	1
33	0.584044955	1	20	1
33	0.889312608	13	14	1
33	0.916197681	8	9	1
33	0.895891337	14	13	1
33	0.837852326	20	23	1
33	1.873636684	23	16	1
33	1.38840424	10	5	1
33	1.014293842	30	10	1
33	0.890774547	33	8	1
33	1.148938499	15	19	1
33	1.326125604	15	19	1
33	0.510363189	22	22	1
33	1.29003031	18	17	1
33	0.75348378	9	12	1
33	0.810353238	12	9	1
33	0.530552577	8	16	1
33	0.765193917	22	27	1
33	0.81153741	27	8	1
33	0.475422827	24	4	1
33	1.2679404	27	22	1
33	0.916051487	26	4	1
33	1.240031969	12	20	1
33	1.088267997	17	20	1
33	0.726291699	36	15	1
33	0.956561839	17	10	1
33	0.704231027	12	17	1
33	1.867774305	70	17	1
33	0.793394736	10	4	1
33	1.015185625	33	11	1
33	1.225704959	13	10	1
33	0.802166375	18	12	1
33	0.940173494	13	14	1
33	0.790909439	7	17	1
33	0.910934697	52	12	1
33	0.950260878	12	14	1
33	0.623955912	5	19	1
33	1.120883874	28	13	1
33	1.688540484	10	15	1
33	1.434601538	44	31	1
33	0.963418337	370	9	1
33	0.761378255	13	6	1
33	0.694567605	45	4	1
33	0.713134241	20	28	1
33	0.98227736	8	15	1
33	1.720717779	27	22	1
33	0.760939673	31	10	1
33	1.108442766	13	26	1
33	1.431092883	14	27	1
33	0.732007884	17	19	1
33	0.760939673	11	26	1
33	0.999966832	19	19	1
33	0.669129852	17	4	1
33	0.996765184	28	16	1
33	0.854211433	18	17	1
33	0.494135657	21	7	1
33	1.577447677	23	41	1
33	1.377439692	12	14	1
33	1.171043029	30	27	1
33	0.974529079	17	9	1
33	1.073063823	23	20	1
33	1.210632359	11	9	1
33	1.82683999	10	50	1
33	1.352732909	49	9	1
33	1.5283265	21	21	1
33	0.836828968	27	9	1
33	1.310629042	28	13	1
33	1.398637819	8	14	1
33	0.7505599	11	13	1
33	0.834182857	19	6	1
33	0.79719578	34	11	1
33	0.728484609	13	12	1
33	1.245718915	44	32	1
33	0.548812206	10	17	1
33	1.128193573	46	9	1
33	0.623824338	10	4	1
33	1.271010473	24	20	1
33	0.79209361	3	12	1
33	1.238409215	12	16	1
33	0.885058363	21	8	1
33	1.816767225	32	20	1
33	0.835206215	18	15	1
33	1.206392734	22	5	1
33	0.530991159	10	11	1
33	1.257999209	33	20	1
33	0.684933422	26	15	1
33	0.555975711	34	14	1
33	1.352747528	40	23	1
33	0.97087423	21	17	1
33	1.212825269	22	13	1
33	0.844708824	15	14	1
33	0.763863552	1	7	1
33	0.499544834	24	16	1
33	0.509500644	8	25	1
33	1.21618773	31	9	1
33	1.067654645	12	21	1
33	0.687111712	3	17	1
33	0.77775198	17	19	1
33	0.917367233	8	22	1
33	0.790178469	21	6	1
33	0.476153797	32	7	1
33	1.138865734	16	15	1
33	1.237839059	9	23	1
33	1.301287247	8	24	1
33	0.644861651	22	13	1
33	1.051280919	23	24	1
33	0.851287553	14	13	1
33	0.853626657	22	25	1
33	0.506269757	22	2	2
33	0.368408833	31	17	2
33	0.817955325	14	16	2
33	0.415921877	25	7	2
33	0.912250443	27	17	2
33	0.484501473	36	6	2
33	1.000420033	23	9	2
33	0.462996339	6	20	2
33	1.591774688	24	11	2
33	0.975844825	13	14	2
33	1.043386444	8	22	2
33	0.709771779	11	4	2
33	1.181393563	4	11	2
33	0.297519371	8	7	2
33	1.167212747	20	9	2
33	0.733747592	18	9	2
33	0.730238937	9	15	2
33	0.655241424	7	4	2
33	0.699392006	20	11	2
33	0.652756126	7	7	2
33	0.682287311	22	5	2
33	1.126132238	10	6	2
33	0.902747834	8	8	2
33	1.056982485	15	10	2
33	0.588576969	6	5	2
33	1.037699499	25	31	2
33	1.480667262	20	11	2
33	0.665928204	13	10	2
33	1.018533468	7	8	2
33	0.405249716	30	5	2
33	0.763278776	4	3	2
33	0.815031446	6	3	2
33	0.882573065	9	4	2
33	0.439459108	1	4	2
33	1.047479876	3	7	2
33	1.247195474	6	17	2
33	0.609204939	7	5	2
33	0.597801809	30	15	2
33	1.211962724	17	8	2
33	1.002890712	8	7	2
33	0.962394979	23	15	2
33	0.721335723	22	4	2
33	0.650124635	5	5	2
33	0.820440623	3	12	2
33	1.188703262	20	14	2
33	1.037407111	3	27	2
33	1.15961066	8	11	2
33	0.789886081	5	15	2
33	0.283908712	12	1	2
33	1.154362296	10	8	2
33	1.239432573	7	1	2
33	0.7777666	15	11	2
33	0.909765146	6	5	2
33	0.571618467	8	5	2
33	0.6995382	20	7	2
33	0.425424486	12	6	2
33	1.258437791	38	3	2
33	0.712110883	1	6	2
33	0.572934213	7	4	2
33	0.429093954	19	8	2
33	1.488547117	67	11	2
33	0.877310082	9	9	2
33	0.873070456	7	18	2
33	0.494866627	1	11	2
33	0.753936981	9	8	2
33	0.944997895	12	23	2
33	0.7146108	16	13	2
33	1.361811555	11	8	2
33	1.627884601	10	23	2
33	0.612713595	12	21	2
33	1.551264335	33	8	2
33	0.879225223	5	11	2
33	1.175545804	17	26	2
33	1.212108918	7	20	2
33	1.306243223	14	16	2
33	0.719435201	8	4	2
33	0.538578627	47	4	2
33	0.270751253	2	2	2
33	0.557437651	8	2	2
33	0.915759099	13	8	2
33	0.910057534	16	7	2
33	0.486825958	9	5	2
33	0.665182615	21	6	2
33	0.95581625	14	4	2
33	0.868392249	61	8	2
33	1.60654028	22	11	2
33	1.026881144	10	10	2
33	0.79573384	7	3	2
33	1.288860758	5	35	2
33	1.521294569	31	30	2
33	1.284913521	17	9	2
33	1.645281685	10	14	2
33	1.783566572	19	5	2
33	0.328936458	5	21	2
33	1.334180893	5	8	2
33	1.380670579	19	14	2
33	0.711087525	9	3	2
33	1.656392427	3	5	2
33	1.022641519	34	26	2
33	1.17174476	7	6	2
33	0.896461493	18	15	2
33	0.888874026	33	6	2
33	1.103179783	8	6	2
33	0.811829797	3	24	2
33	1.005522203	12	3	2
33	0.430102693	7	24	2
33	0.994850043	9	10	2
33	0.896169105	4	14	2
33	0.824534054	46	15	2
33	0.85962061	9	9	2
33	1.134918496	33	10	2
33	1.065476355	8	6	2
33	1.504496881	4	10	2
33	0.905817908	44	2	2
33	1.107711796	5	11	2
33	1.005668397	12	6	2
33	0.874240008	2	21	2
33	1.199536236	11	31	2
33	0.811098828	5	13	2
33	0.63785896	8	5	2
33	0.614614117	11	6	2
33	0.951883632	7	15	2
33	0.682725893	9	8	2
33	0.818978683	11	28	2
33	0.676293357	6	9	2
33	0.769857505	19	3	2
33	1.118822539	20	14	2
33	0.508901249	29	4	2
33	1.135210884	5	31	2
33	1.114889921	13	7	2
33	1.115606271	21	5	2
33	1.265308908	41	9	2
33	0.772927579	10	3	2
33	1.289153146	8	10	2
33	0.773219967	18	14	2
33	1.453168174	20	15	2
33	1.226567503	5	25	2
33	0.70100014	1	1	2
33	0.853933664	6	1	2
33	0.498521476	4	13	2
33	0.852018523	10	2	2
33	1.238263022	3	39	2
33	0.522643483	18	11	2
33	1.04397122	4	7	2
33	0.919706336	20	19	2
33	0.869269413	4	20	2
33	0.741218105	7	7	2
33	0.969704678	14	9	2
33	0.768980342	7	5	2
33	1.449527944	18	12	3
33	1.069701361	20	9	3
33	1.634755718	10	17	3
33	1.525987396	15	23	3
33	1.239885775	14	26	3
33	1.355072013	17	17	3
33	2.74815446	22	62	3
33	0.985215859	23	9	3
33	0.913712383	6	1	3
33	1.457714807	11	12	3
33	0.863567847	13	0	3
33	1.109188355	46	13	3
33	1.137096786	15	12	3
33	0.489165061	10	3	3
33	0.926007297	19	12	3
33	0.904648356	22	7	3
33	1.545723584	22	20	3
33	0.576589062	7	4	3
33	1.388696628	27	19	3
33	1.369121254	16	17	3
33	1.799370141	26	11	3
33	1.16737356	6	29	3
33	1.077318068	4	44	3
33	0.999250481	21	15	3
33	1.020872571	25	14	3
33	1.067216063	14	3	3
33	0.637405758	5	0	3
33	1.015755782	9	19	3
33	0.607143604	15	1	3
33	0.948374976	20	6	3
33	0.935948488	16	4	3
33	1.001574966	20	10	3
33	1.593967597	11	12	3
33	1.740892549	35	13	3
33	0.569293983	22	20	3
33	0.788131753	4	9	3
33	1.361080585	49	5	3
33	1.021018765	40	17	3
33	0.849986427	7	18	3
33	1.781680669	76	10	3
33	1.108881348	29	23	3
33	0.855527178	16	3	3
33	0.350865555	18	4	3
33	1.007861307	3	4	3
33	1.811489622	23	26	3
33	0.839299647	14	5	3
33	0.691658345	12	35	3
33	0.837852326	47	7	3
33	1.175414229	11	9	3
33	0.780237278	33	5	3
33	0.942804985	48	6	3
33	0.809490694	10	5	3
33	1.319254487	12	16	3
33	0.729361773	12	1	3
33	0.733747592	13	3	3
33	0.983461532	7	6	3
33	0.642668742	5	5	3
33	0.570156527	7	5	3
33	0.764448328	34	4	3
33	1.463840335	70	26	3
33	0.87396224	25	7	3
33	1.132418579	57	15	3
33	1.540168212	24	13	3
33	1.469995101	13	17	3
33	0.725414535	9	4	3
33	0.987686538	33	13	3
33	1.03110615	17	10	3
33	0.933594765	11	17	3
33	1.140327673	6	15	3
33	0.610213678	9	18	3
33	0.856126574	7	8	3
33	0.488010129	22	8	3
33	0.754799525	3	14	3
33	1.748933218	12	26	3
33	1.388711248	11	16	3
33	1.000697802	36	4	3
33	1.159903048	16	10	3
33	0.749551161	16	6	3
33	1.201714526	12	49	3
33	0.542832872	22	5	3
33	0.587699805	21	4	3
33	0.751583258	9	3	3
33	1.601555065	6	16	3
33	0.60772838	39	5	3
33	0.895745143	18	12	3
33	0.763863552	12	6	3
33	1.482567784	14	14	3
33	0.937542002	8	6	3
33	0.725268341	11	3	3
33	0.898654403	9	21	3
33	0.926738267	12	6	3
33	1.318962099	17	13	3
33	1.748494636	28	23	3
33	1.287091811	16	11	3
33	1.106103662	25	9	3
33	0.989148477	6	15	3
33	1.380655959	30	20	3
33	1.050272181	13	9	3
33	1.247180854	25	15	3
33	1.289591728	57	4	3
33	1.213570858	22	5	3
33	0.999820638	12	18	3
33	1.212240493	6	26	3
33	1.534466647	7	44	3
33	0.95435431	11	5	3
33	1.55405664	6	14	3
33	0.922644835	15	17	3
33	1.535490005	7	6	3
33	1.226713697	8	6	3
33	1.141497225	3	6	3
33	1.415011545	18	9	3
33	1.320716427	35	5	3
33	1.111381265	3	19	3
33	1.45230563	4	9	3
33	0.902309253	9	13	3
33	1.150985215	17	7	3
33	0.473960887	4	3	3
33	0.874547015	30	5	3
33	1.100270523	4	24	3
33	0.428348365	23	4	3
33	1.150999834	7	16	3
33	1.041193535	3	27	3
33	1.385056398	32	7	3
33	0.945728865	8	5	3
33	1.465740856	16	4	3
33	1.358156706	20	17	3
33	0.595740474	4	13	3
33	1.129655513	12	9	3
33	0.76196303	19	7	3
33	0.702608274	26	3	3
33	0.628648739	9	7	3
33	0.488156323	7	8	3
33	0.837413744	14	13	3
33	1.387980278	29	12	3
33	0.580243912	18	0	3
33	1.051587927	19	16	3
33	0.839153453	18	7	3
33	0.710356555	9	8	3
33	0.665767391	16	11	3
33	1.20112975	11	12	3
33	1.824208499	62	28	3
33	0.872193292	17	3	3
33	0.988271314	4	22	3
33	1.003928689	4	21	3
33	0.854664634	9	9	3
33	1.687370932	20	9	3
33	0.526590721	19	3	3
33	0.803920703	6	33	3
33	0.770588475	2	3	3
33	0.691936113	16	5	3
33	0.736817666	10	2	3
33	0.524836393	17	3	3
33	0.754653331	4	13	3
33	0.729507967	8	8	3
37	0.404957328	30	4	1
37	1.023504063	22	20	1
37	0.593269795	6	6	1
37	1.166627971	32	4	1
37	1.181992958	2	7	1
37	0.770310707	15	5	1
37	1.167227366	18	16	1
37	0.470159844	28	3	1
37	0.904370588	13	31	1
37	0.655241424	12	17	1
37	0.713134241	16	11	1
37	0.738879001	10	2	1
37	0.542818253	10	26	1
37	0.70465499	13	16	1
37	1.318377323	16	23	1
37	0.849109263	11	20	1
37	1.165019837	32	11	1
37	0.817224355	10	11	1
37	0.879079029	20	10	1
37	0.8137157	9	14	1
37	1.286360841	21	12	1
37	1.077888224	39	10	1
37	0.874970978	51	3	1
37	0.510231614	0	1	1
37	0.548534437	32	8	1
37	0.627756956	13	8	1
37	0.740618709	17	4	1
37	1.133588131	34	8	1
37	0.752460422	15	5	1
37	1.052742859	35	11	1
37	1.212094299	5	13	1
37	0.849971807	23	16	1
37	1.407701846	21	18	1
37	0.922644835	18	5	1
37	0.908025437	16	18	1
37	0.394299787	24	7	1
37	0.798511526	8	14	1
37	0.45056985	23	0	1
37	1.034322418	4	20	1
37	0.463581115	2	4	1
37	0.614014721	3	9	1
37	0.804213091	16	7	1
37	1.048941816	31	7	1
37	0.862412915	3	5	1
37	1.185647808	48	8	1
37	1.182416921	20	5	1
37	0.721759686	16	9	1
37	0.757284823	18	11	1
37	0.518696246	17	13	1
37	0.708616847	7	16	1
37	1.099817321	11	5	1
37	0.991779969	31	10	1
37	1.102171044	19	9	1
37	0.991926163	6	11	1
37	1.651114825	28	5	1
37	0.76342497	13	13	1
37	0.754375563	151	3	1
37	1.104495529	13	6	1
37	1.14016686	18	50	1
37	1.074525762	33	8	1
37	0.809783082	42	9	1
37	1.28153644	9	8	1
37	0.748951766	31	47	1
37	0.924530738	16	6	1
37	0.584775925	11	11	1
37	1.118822539	4	28	1
37	1.075256732	11	27	1
37	0.791070252	2	17	1
37	1.006984143	26	6	1
37	0.824694868	4	19	1
37	1.267662631	3	24	1
37	0.5610925	9	6	1
37	0.817662937	22	17	1
37	0.693398053	26	5	1
37	0.746466468	16	6	1
37	1.126278432	24	14	1
37	0.876301343	37	10	1
37	0.792225185	14	11	1
37	0.817224355	11	6	1
37	0.507585503	4	20	1
37	0.773219967	8	4	1
37	0.418553368	17	9	1
37	0.584205769	22	10	1
37	1.026281749	19	10	1
37	0.847047928	11	20	1
37	0.88973657	10	11	1
37	1.122769776	4	43	1
37	0.996180408	43	10	1
37	0.478346707	14	7	1
37	0.840483818	21	13	1
37	0.558022427	13	14	1
37	0.411243669	5	5	1
37	1.177607139	27	17	1
37	0.534339002	34	4	1
37	0.401448673	12	14	1
37	1.04544778	38	8	1
37	0.850410389	17	5	1
37	0.765471686	11	9	1
37	0.347941675	8	23	1
37	0.956693414	7	13	1
37	0.630827029	26	9	1
37	0.734346987	8	4	1
37	0.681424766	16	18	1
37	0.344140632	8	2	1
37	0.443698733	19	4	1
37	2.335156463	11	34	1
37	0.39179987	17	14	1
37	1.234330403	9	14	1
37	0.733601398	22	8	1
37	0.619277705	32	9	1
37	0.460657235	22	9	1
37	1.18607177	11	13	1
37	0.781699218	9	23	1
37	1.317353965	23	10	1
37	1.0906071	13	12	1
37	0.456125222	12	13	1
37	0.549104594	20	3	1
37	1.290907474	23	17	1
37	1.060198752	50	8	1
37	0.93273222	19	6	1
37	0.818700915	18	3	1
37	0.42410874	27	3	1
37	0.891490898	14	12	1
37	1.222634885	32	5	1
37	0.961810203	22	2	1
37	1.376591767	11	19	1
37	1.053327635	5	17	1
37	0.7505599	12	18	1
37	1.066792101	33	12	1
37	1.17102841	4	23	1
37	0.7821378	17	10	1
37	0.827750322	12	4	1
37	0.49647476	12	5	1
37	0.839738229	1	11	1
37	0.987101762	5	15	1
37	1.069116585	15	14	1
37	1.286799423	10	11	1
37	0.504369235	18	9	1
37	0.831112784	7	9	1
37	0.758454375	12	9	1
37	1.32160821	21	5	1
37	0.78433071	8	7	1
37	1.134187526	14	11	1
37	1.030959956	22	12	1
37	0.742811619	21	15	1
37	1.177753333	27	14	1
37	1.068824197	32	19	1
37	0.451739402	21	16	1
37	0.964456314	14	13	1
37	0.401887255	10	5	1
37	0.796187041	12	16	1
37	0.608166962	14	15	1
[truncated: 754 more rows]
